# Supplementary material for: RAB13 mRNA compartmentalisation spatially orients tissue morphogenesis
Source: EMBO J. 2020 Sep 18;39(21):e106003. doi: 10.15252/embj.2020106003 (PMC7604621; doi:10.15252/embj.2020106003)
Supplement: Supplementary file 2 — Table EV1 [file EMBJ-39-e106003-s002.xlsx]

## Sheet: Sheet1
Table EV1. List of transcripts enriched in HUVEC protrusions and enrichment levels across cell types.
			Fold change protrusions / cell bodies
				Wang et al., 2077	Mardakheh et al., 2015	Zappulo et al., 2017
ID	Official symbol	Description	HUVEC	NIH/3T3	MDA-MB231	iNeurons	k cluster
ENSG00000210194	MT-TE	mitochondrially encoded tRNA glutamic acid [Source:HGNC Symbol;Acc:HGNC:7479]	6.85223	N/A	N/A	N/A	N/A
ENSG00000236824	BCYRN1	brain cytoplasmic RNA 1 [Source:HGNC Symbol;Acc:HGNC:1022]	4.22003	N/A	N/A	N/A	N/A
ENSG00000176236	C10orf111	chromosome 10 open reading frame 111 [Source:HGNC Symbol;Acc:HGNC:28582]	4.05082	N/A	N/A	N/A	N/A
ENSG00000210151	MT-TS1	mitochondrially encoded tRNA serine 1 (UCN) [Source:HGNC Symbol;Acc:HGNC:7497]	3.58893	N/A	N/A	N/A	N/A
ENSG00000232533	N/A	N/A	3.36144	N/A	N/A	N/A	N/A
ENSG00000198121	LPAR1	lysophosphatidic acid receptor 1 [Source:HGNC Symbol;Acc:HGNC:3166]	3.32985	0.940505	2.28718	1.09187	2
ENSG00000205639	MFSD2B	major facilitator superfamily domain containing 2B [Source:HGNC Symbol;Acc:HGNC:37207]	3.31622	0.749156	N/A	0.385793	N/A
ENSG00000273759	N/A	N/A	3.28138	N/A	N/A	N/A	N/A
ENSG00000185453	C19orf68	chromosome 19 open reading frame 68 [Source:HGNC Symbol;Acc:HGNC:34495]	3.10192	N/A	N/A	N/A	N/A
ENSG00000006453	BAIAP2L1	BAI1-associated protein 2-like 1 [Source:HGNC Symbol;Acc:HGNC:21649]	3.06919	1.73187	1.8552	5.48492	N/A
ENSG00000253506	NACA2	nascent polypeptide-associated complex alpha subunit 2 [Source:HGNC Symbol;Acc:HGNC:23290]	2.96146	N/A	N/A	N/A	N/A
ENSG00000278376	N/A	N/A	2.88677	N/A	N/A	N/A	N/A
ENSG00000184524	CEND1	cell cycle exit and neuronal differentiation 1 [Source:HGNC Symbol;Acc:HGNC:24153]	2.86837	N/A	N/A	1.10668	N/A
ENSG00000143545	RAB13	RAB13, member RAS oncogene family [Source:HGNC Symbol;Acc:HGNC:9762]	2.86741	6.00996	5.65507	3.3487	5
ENSG00000271020	N/A	N/A	2.86629	N/A	N/A	N/A	N/A
ENSG00000142871	CYR61	cysteine-rich, angiogenic inducer, 61 [Source:HGNC Symbol;Acc:HGNC:2654]	2.60771	2.29228	0.392947	4.56464	7
ENSG00000231776	LINC01611	long intergenic non-protein coding RNA 1611 [Source:HGNC Symbol;Acc:HGNC:51791]	2.51215	N/A	N/A	N/A	N/A
ENSG00000184208	C22orf46	chromosome 22 open reading frame 46 [Source:HGNC Symbol;Acc:HGNC:26294]	2.43164	N/A	2.0809	N/A	N/A
ENSG00000187193	MT1X	metallothionein 1X [Source:HGNC Symbol;Acc:HGNC:7405]	2.38196	N/A	25.787	N/A	N/A
ENSG00000263731	N/A	N/A	2.37902	N/A	N/A	N/A	N/A
ENSG00000099337	KCNK6	potassium channel, two pore domain subfamily K, member 6 [Source:HGNC Symbol;Acc:HGNC:6281]	2.36131	N/A	0.559676	3.41007	N/A
ENSG00000129250	KIF1C	kinesin family member 1C [Source:HGNC Symbol;Acc:HGNC:6317]	2.32035	4.22827	1.3618	2.67975	5
ENSG00000148057	IDNK	idnK, gluconokinase homolog (E. coli) [Source:HGNC Symbol;Acc:HGNC:31367]	2.30187	1.39847	1.89249	N/A	N/A
ENSG00000142408	CACNG8	calcium channel, voltage-dependent, gamma subunit 8 [Source:HGNC Symbol;Acc:HGNC:13628]	2.28782	N/A	N/A	0.432808	N/A
ENSG00000243716	NPIPB5	nuclear pore complex interacting protein family, member B5 [Source:HGNC Symbol;Acc:HGNC:37233]	2.26006	N/A	N/A	N/A	N/A
ENSG00000198695	MT-ND6	mitochondrially encoded NADH dehydrogenase 6 [Source:HGNC Symbol;Acc:HGNC:7462]	2.24214	0.991946	N/A	0.989039	N/A
ENSG00000273132	N/A	N/A	2.23262	N/A	N/A	N/A	N/A
ENSG00000185864	NPIPB4	nuclear pore complex interacting protein family, member B4 [Source:HGNC Symbol;Acc:HGNC:41985]	2.21771	N/A	N/A	N/A	N/A
ENSG00000254615	N/A	N/A	2.21259	N/A	N/A	N/A	N/A
ENSG00000136938	ANP32B	acidic (leucine-rich) nuclear phosphoprotein 32 family, member B [Source:HGNC Symbol;Acc:HGNC:16677]	2.17851	3.17079	1.72173	1.40844	1
ENSG00000241990	PRR34-AS1	PRR34 antisense RNA 1 [Source:HGNC Symbol;Acc:HGNC:50499]	2.16608	N/A	N/A	N/A	N/A
ENSG00000279528	N/A	N/A	2.1339	N/A	N/A	N/A	N/A
ENSG00000183048	SLC25A10	solute carrier family 25 (mitochondrial carrier; dicarboxylate transporter), member 10 [Source:HGNC Symbol;Acc:HGNC:10980]	2.13153	0.943055	0.390266	1.37287	4
ENSG00000004776	HSPB6	heat shock protein, alpha-crystallin-related, B6 [Source:HGNC Symbol;Acc:HGNC:26511]	2.12953	1.24456	N/A	1.44894	N/A
ENSG00000260442	ATP2A1-AS1	ATP2A1 antisense RNA 1 [Source:HGNC Symbol;Acc:HGNC:51370]	2.12892	N/A	N/A	N/A	N/A
ENSG00000115993	TRAK2	trafficking protein, kinesin binding 2 [Source:HGNC Symbol;Acc:HGNC:13206]	2.10529	3.08787	7.18212	2.56792	5
ENSG00000176894	PXMP2	peroxisomal membrane protein 2, 22kDa [Source:HGNC Symbol;Acc:HGNC:9716]	2.07648	1.75516	0.793902	1.70468	2
ENSG00000109881	CCDC34	coiled-coil domain containing 34 [Source:HGNC Symbol;Acc:HGNC:25079]	2.0751	2.03055	2.01427	1.02562	1
ENSG00000224459	N/A	N/A	2.06523	N/A	N/A	N/A	N/A
ENSG00000153179	RASSF3	Ras association (RalGDS/AF-6) domain family member 3 [Source:HGNC Symbol;Acc:HGNC:14271]	2.0561	2.30015	4.46263	3.72774	5
ENSG00000069493	CLEC2D	C-type lectin domain family 2, member D [Source:HGNC Symbol;Acc:HGNC:14351]	2.05603	1.49293	N/A	1.3055	N/A
ENSG00000279865	N/A	N/A	2.02615	N/A	N/A	N/A	N/A
ENSG00000261373	VPS9D1-AS1	VPS9D1 antisense RNA 1 [Source:HGNC Symbol;Acc:HGNC:48915]	2.00811	N/A	N/A	N/A	N/A
ENSG00000161970	RPL26	ribosomal protein L26 [Source:HGNC Symbol;Acc:HGNC:10327]	2.00501	3.20788	5.36929	1.0714	8
ENSG00000276967	N/A	N/A	2.00123	N/A	N/A	N/A	N/A
ENSG00000262251	N/A	N/A	2.00024	N/A	N/A	N/A	N/A
ENSG00000169715	MT1E	metallothionein 1E [Source:HGNC Symbol;Acc:HGNC:7397]	1.99978	N/A	10.1364	N/A	N/A
ENSG00000130748	TMEM160	transmembrane protein 160 [Source:HGNC Symbol;Acc:HGNC:26042]	1.98955	1.54154	1.04954	1.72273	2
ENSG00000103145	HCFC1R1	host cell factor C1 regulator 1 (XPO1 dependent) [Source:HGNC Symbol;Acc:HGNC:21198]	1.954	1.6776	0.592816	1.72369	2
ENSG00000205246	RPSAP58	Ribosomal protein SA pseudogene 58	1.94664	N/A	N/A	N/A	N/A
ENSG00000078401	EDN1	endothelin 1 [Source:HGNC Symbol;Acc:HGNC:3176]	1.92955	0.417568	1.55278	5.45017	7
ENSG00000119782	FKBP1B	FK506 binding protein 1B, 12.6 kDa [Source:HGNC Symbol;Acc:HGNC:3712]	1.92588	1.89512	N/A	0.623171	N/A
ENSG00000151846	PABPC3	poly(A) binding protein, cytoplasmic 3 [Source:HGNC Symbol;Acc:HGNC:8556]	1.9251	N/A	2.03073	N/A	N/A
ENSG00000258017	N/A	N/A	1.91764	N/A	N/A	N/A	N/A
ENSG00000125148	MT2A	metallothionein 2A [Source:HGNC Symbol;Acc:HGNC:7406]	1.90886	N/A	6.40845	N/A	N/A
ENSG00000253626	EIF5AL1	eukaryotic translation initiation factor 5A-like 1 [Source:HGNC Symbol;Acc:HGNC:17419]	1.9079	N/A	N/A	N/A	N/A
ENSG00000171476	HOPX	HOP homeobox [Source:HGNC Symbol;Acc:HGNC:24961]	1.89935	N/A	N/A	3.03985	N/A
ENSG00000269968	N/A	N/A	1.87838	N/A	N/A	N/A	N/A
ENSG00000135414	GDF11	growth differentiation factor 11 [Source:HGNC Symbol;Acc:HGNC:4216]	1.87317	3.07007	2.39026	0.70647	1
ENSG00000161981	SNRNP25	small nuclear ribonucleoprotein 25kDa (U11/U12) [Source:HGNC Symbol;Acc:HGNC:14161]	1.8724	1.5966	0.575225	1.24436	2
ENSG00000154027	AK5	adenylate kinase 5 [Source:HGNC Symbol;Acc:HGNC:365]	1.87143	1.42839	1.32124	0.841538	6
ENSG00000125534	PPDPF	pancreatic progenitor cell differentiation and proliferation factor [Source:HGNC Symbol;Acc:HGNC:16142]	1.87079	1.48708	1.11423	1.2308	2
ENSG00000173272	MZT2A	mitotic spindle organizing protein 2A [Source:HGNC Symbol;Acc:HGNC:33187]	1.86803	N/A	N/A	N/A	N/A
ENSG00000262814	MRPL12	mitochondrial ribosomal protein L12 [Source:HGNC Symbol;Acc:HGNC:10378]	1.86597	1.31038	N/A	1.48566	N/A
ENSG00000065978	YBX1	Y box binding protein 1 [Source:HGNC Symbol;Acc:HGNC:8014]	1.86482	2.42138	1.09585	1.44553	2
ENSG00000137818	RPLP1	ribosomal protein, large, P1 [Source:HGNC Symbol;Acc:HGNC:10372]	1.85573	2.10825	2.08227	1.31167	3
ENSG00000172809	RPL38	ribosomal protein L38 [Source:HGNC Symbol;Acc:HGNC:10349]	1.84839	2.47365	3.31248	1.29567	3
ENSG00000118523	CTGF	connective tissue growth factor [Source:HGNC Symbol;Acc:HGNC:2500]	1.845	0.732488	1.11563	6.2096	7
ENSG00000105640	RPL18A	ribosomal protein L18a [Source:HGNC Symbol;Acc:HGNC:10311]	1.84318	2.06034	2.60749	1.15998	3
ENSG00000160193	WDR4	WD repeat domain 4 [Source:HGNC Symbol;Acc:HGNC:12756]	1.84177	0.749709	0.771896	0.968417	4
ENSG00000106588	PSMA2	proteasome (prosome, macropain) subunit, alpha type, 2 [Source:HGNC Symbol;Acc:HGNC:9531]	1.8326	1.56215	2.36683	0.875573	1
ENSG00000158716	DUSP23	dual specificity phosphatase 23 [Source:HGNC Symbol;Acc:HGNC:21480]	1.82995	1.17798	0.868596	0.488557	6
ENSG00000245910	SNHG6	small nucleolar RNA host gene 6 [Source:HGNC Symbol;Acc:HGNC:32965]	1.82775	1.95574	N/A	N/A	N/A
ENSG00000152082	MZT2B	mitotic spindle organizing protein 2B [Source:HGNC Symbol;Acc:HGNC:25886]	1.82457	N/A	N/A	N/A	N/A
ENSG00000142684	ZNF593	zinc finger protein 593 [Source:HGNC Symbol;Acc:HGNC:30943]	1.82013	N/A	1.436	N/A	N/A
ENSG00000182774	RPS17	ribosomal protein S17 [Source:HGNC Symbol;Acc:HGNC:10397]	1.81991	2.72786	N/A	1.20949	N/A
ENSG00000177600	RPLP2	ribosomal protein, large, P2 [Source:HGNC Symbol;Acc:HGNC:10377]	1.8186	2.17444	7.05106	1.80788	8
ENSG00000256045	MTRNR2L10	MT-RNR2-like 10 [Source:HGNC Symbol;Acc:HGNC:37167]	1.81004	N/A	N/A	N/A	N/A
ENSG00000099977	DDT	D-dopachrome tautomerase [Source:HGNC Symbol;Acc:HGNC:2732]	1.80354	2.01777	3.77698	1.43674	3
ENSG00000205544	TMEM256	transmembrane protein 256 [Source:HGNC Symbol;Acc:HGNC:28618]	1.79473	1.78858	3.4922	N/A	N/A
ENSG00000223865	HLA-DPB1	major histocompatibility complex, class II, DP beta 1 [Source:HGNC Symbol;Acc:HGNC:4940]	1.78789	N/A	0.38632	N/A	N/A
ENSG00000233954	UQCRHL	ubiquinol-cytochrome c reductase hinge protein like(UQCRHL)	1.78579	N/A	N/A	N/A	N/A
ENSG00000233927	RPS28	ribosomal protein S28 [Source:HGNC Symbol;Acc:HGNC:10418]	1.78374	2.69772	4.76911	1.28298	8
ENSG00000139343	SNRPF	small nuclear ribonucleoprotein polypeptide F [Source:HGNC Symbol;Acc:HGNC:11162]	1.78338	1.86283	1.85971	1.4024	3
ENSG00000109390	NDUFC1	NADH dehydrogenase (ubiquinone) 1, subcomplex unknown, 1, 6kDa [Source:HGNC Symbol;Acc:HGNC:7705]	1.7787	2.12062	3.31302	1.01248	3
ENSG00000213977	TAX1BP3	Tax1 (human T-cell leukemia virus type I) binding protein 3 [Source:HGNC Symbol;Acc:HGNC:30684]	1.77121	1.1579	2.23562	2.63956	7
ENSG00000168273	SMIM4	small integral membrane protein 4 [Source:HGNC Symbol;Acc:HGNC:37257]	1.77012	1.96386	1.77077	N/A	N/A
ENSG00000237190	CDKN2AIPNL	CDKN2A interacting protein N-terminal like [Source:HGNC Symbol;Acc:HGNC:30545]	1.76886	1.24212	2.54807	0.747062	6
ENSG00000140988	RPS2	ribosomal protein S2 [Source:HGNC Symbol;Acc:HGNC:10404]	1.76667	2.17597	3.43669	1.6457	3
ENSG00000127528	KLF2	Kruppel-like factor 2 [Source:HGNC Symbol;Acc:HGNC:6347]	1.76482	0.679292	0.297406	1.04016	4
ENSG00000225470	JPX	JPX transcript, XIST activator (non-protein coding) [Source:HGNC Symbol;Acc:HGNC:37191]	1.76347	1.46146	N/A	N/A	N/A
ENSG00000224877	C17orf89	chromosome 17 open reading frame 89 [Source:HGNC Symbol;Acc:HGNC:33551]	1.76193	N/A	N/A	N/A	N/A
ENSG00000169689	STRA13	stimulated by retinoic acid 13 [Source:HGNC Symbol;Acc:HGNC:11422]	1.75841	1.53757	N/A	1.16748	N/A
ENSG00000162817	C1orf115	chromosome 1 open reading frame 115 [Source:HGNC Symbol;Acc:HGNC:25873]	1.75553	N/A	N/A	N/A	N/A
ENSG00000136942	RPL35	ribosomal protein L35 [Source:HGNC Symbol;Acc:HGNC:10344]	1.75243	2.46006	5.30402	1.13501	8
ENSG00000243449	C4orf48	chromosome 4 open reading frame 48 [Source:HGNC Symbol;Acc:HGNC:34437]	1.75127	N/A	1.94671	N/A	N/A
ENSG00000118939	UCHL3	ubiquitin carboxyl-terminal esterase L3 (ubiquitin thiolesterase) [Source:HGNC Symbol;Acc:HGNC:12515]	1.75049	1.88588	1.94184	0.65004	1
ENSG00000211772	TRBC2	T cell receptor beta constant 2 [Source:HGNC Symbol;Acc:HGNC:12157]	1.74693	N/A	N/A	N/A	N/A
ENSG00000181649	PHLDA2	pleckstrin homology-like domain, family A, member 2 [Source:HGNC Symbol;Acc:HGNC:12385]	1.74417	N/A	1.52878	1.01804	N/A
ENSG00000137133	HINT2	histidine triad nucleotide binding protein 2 [Source:HGNC Symbol;Acc:HGNC:18344]	1.74298	1.42361	0.512785	0.696599	6
ENSG00000172216	CEBPB	CCAAT/enhancer binding protein (C/EBP), beta [Source:HGNC Symbol;Acc:HGNC:1834]	1.74228	0.755274	0.338018	1.68845	4
ENSG00000145592	RPL37	ribosomal protein L37 [Source:HGNC Symbol;Acc:HGNC:10347]	1.74117	2.48851	7.58372	1.35154	8
ENSG00000115268	RPS15	ribosomal protein S15 [Source:HGNC Symbol;Acc:HGNC:10388]	1.74011	2.21608	2.13641	1.37583	3
ENSG00000125995	ROMO1	reactive oxygen species modulator 1 [Source:HGNC Symbol;Acc:HGNC:16185]	1.73914	1.75613	N/A	1.11613	N/A
ENSG00000112306	RPS12	ribosomal protein S12 [Source:HGNC Symbol;Acc:HGNC:10385]	1.73298	2.55493	3.25534	1.2981	3
ENSG00000173436	MINOS1	mitochondrial inner membrane organizing system 1 [Source:HGNC Symbol;Acc:HGNC:32068]	1.73235	2.06386	3.4482	1.21537	3
ENSG00000010438	PRSS3	protease, serine, 3 [Source:HGNC Symbol;Acc:HGNC:9486]	1.73226	N/A	1.64752	0.93174	N/A
ENSG00000007520	TSR3	TSR3, 20S rRNA accumulation, homolog (S. cerevisiae) [Source:HGNC Symbol;Acc:HGNC:14175]	1.73128	1.0766	0.864757	N/A	N/A
ENSG00000008382	MPND	MPN domain containing [Source:HGNC Symbol;Acc:HGNC:25934]	1.72871	1.34899	0.517547	0.761175	6
ENSG00000198585	NUDT16	nudix (nucleoside diphosphate linked moiety X)-type motif 16 [Source:HGNC Symbol;Acc:HGNC:26442]	1.72798	0.847669	2.02087	0.666234	6
ENSG00000163170	BOLA3	BOLA3 antisense RNA 1 (head to head) [Source:HGNC Symbol;Acc:HGNC:42922]	1.72786	2.14417	3.3769	1.35032	3
ENSG00000109475	RPL34	ribosomal protein L34 [Source:HGNC Symbol;Acc:HGNC:10340]	1.72509	2.48165	13.7505	1.37097	8
ENSG00000213741	RPS29	ribosomal protein S29 [Source:HGNC Symbol;Acc:HGNC:10419]	1.72329	2.56925	N/A	1.534	N/A
ENSG00000269028	MTRNR2L12	MT-RNR2-like 12 [Source:HGNC Symbol;Acc:HGNC:37169]	1.72302	N/A	N/A	N/A	N/A
ENSG00000166136	NDUFB8	NADH dehydrogenase (ubiquinone) 1 beta subcomplex, 8, 19kDa [Source:HGNC Symbol;Acc:HGNC:7703]	1.72283	1.3547	N/A	1.30613	N/A
ENSG00000108107	RPL28	ribosomal protein L28 [Source:HGNC Symbol;Acc:HGNC:10330]	1.72177	2.44922	N/A	1.67319	N/A
ENSG00000134419	RPS15A	ribosomal protein S15a [Source:HGNC Symbol;Acc:HGNC:10389]	1.72014	2.49325	5.45916	1.31449	8
ENSG00000144713	RPL32	ribosomal protein L32 [Source:HGNC Symbol;Acc:HGNC:10336]	1.71928	2.41445	N/A	1.35933	N/A
ENSG00000173848	NET1	neuroepithelial cell transforming 1 [Source:HGNC Symbol;Acc:HGNC:14592]	1.71629	5.36945	2.49773	2.46178	5
ENSG00000198918	RPL39	ribosomal protein L39 [Source:HGNC Symbol;Acc:HGNC:10350]	1.71487	2.69213	N/A	1.38828	N/A
ENSG00000242259	C22orf39	chromosome 22 open reading frame 39 [Source:HGNC Symbol;Acc:HGNC:27012]	1.71355	N/A	1.46857	N/A	N/A
ENSG00000006625	GGCT	gamma-glutamylcyclotransferase [Source:HGNC Symbol;Acc:HGNC:21705]	1.71285	2.29683	1.48988	0.573275	1
ENSG00000110700	RPS13	ribosomal protein S13 [Source:HGNC Symbol;Acc:HGNC:10386]	1.71277	2.42682	3.51473	1.71356	3
ENSG00000007080	CCDC124	coiled-coil domain containing 124 [Source:HGNC Symbol;Acc:HGNC:25171]	1.71116	1.51244	1.00449	1.14774	2
ENSG00000148291	SURF2	surfeit 2 [Source:HGNC Symbol;Acc:HGNC:11475]	1.71025	0.977916	0.945175	0.728247	6
ENSG00000154146	NRGN	neurogranin (protein kinase C substrate, RC3) [Source:HGNC Symbol;Acc:HGNC:8000]	1.70713	N/A	0.688655	1.00821	N/A
ENSG00000166441	RPL27A	ribosomal protein L27a [Source:HGNC Symbol;Acc:HGNC:10329]	1.70685	2.3402	N/A	1.37659	N/A
ENSG00000107833	NPM3	nucleophosmin/nucleoplasmin 3 [Source:HGNC Symbol;Acc:HGNC:7931]	1.70677	1.68959	1.333	1.39687	2
ENSG00000173457	PPP1R14B	protein phosphatase 1, regulatory (inhibitor) subunit 14B [Source:HGNC Symbol;Acc:HGNC:9057]	1.70577	1.64491	1.7928	0.807985	1
ENSG00000196683	TOMM7	translocase of outer mitochondrial membrane 7 homolog (yeast) [Source:HGNC Symbol;Acc:HGNC:21648]	1.70527	2.25578	3.33523	1.08043	3
ENSG00000130255	RPL36	ribosomal protein L36 [Source:HGNC Symbol;Acc:HGNC:13631]	1.70275	2.2499	4.15786	1.47212	3
ENSG00000122034	GTF3A	general transcription factor IIIA [Source:HGNC Symbol;Acc:HGNC:4662]	1.70029	1.38911	5.88634	1.48278	3
ENSG00000232442	LOC100505771	uncharacterized LOC100505771(LOC100505771)	1.69968	N/A	N/A	N/A	N/A
ENSG00000187840	EIF4EBP1	eukaryotic translation initiation factor 4E binding protein 1 [Source:HGNC Symbol;Acc:HGNC:3288]	1.69883	1.59086	0.637989	2.1495	2
ENSG00000175550	DRAP1	DR1-associated protein 1 (negative cofactor 2 alpha) [Source:HGNC Symbol;Acc:HGNC:3019]	1.69443	1.73064	0.601774	0.906953	2
ENSG00000115541	HSPE1	heat shock 10kDa protein 1 [Source:HGNC Symbol;Acc:HGNC:5269]	1.69313	2.35628	5.45041	1.36339	8
ENSG00000119705	SLIRP	SRA stem-loop interacting RNA binding protein [Source:HGNC Symbol;Acc:HGNC:20495]	1.69204	3.38183	2.75348	N/A	N/A
ENSG00000071082	RPL31	ribosomal protein L31 [Source:HGNC Symbol;Acc:HGNC:10334]	1.69147	2.78629	3.48515	1.20347	8
ENSG00000204922	UQCC3	ubiquinol-cytochrome c reductase complex assembly factor 3 [Source:HGNC Symbol;Acc:HGNC:34399]	1.69093	1.57486	0.794579	N/A	N/A
ENSG00000166337	TAF10	TAF10 RNA polymerase II, TATA box binding protein (TBP)-associated factor, 30kDa [Source:HGNC Symbol;Acc:HGNC:11543]	1.68993	1.8537	1.06966	1.58173	2
ENSG00000149273	RPS3	ribosomal protein S3 [Source:HGNC Symbol;Acc:HGNC:10420]	1.68993	1.87801	1.59851	1.47816	2
ENSG00000138326	RPS24	ribosomal protein S24 [Source:HGNC Symbol;Acc:HGNC:10411]	1.68417	3.23999	3.20176	1.24591	8
ENSG00000168028	RPSA	ribosomal protein SA [Source:HGNC Symbol;Acc:HGNC:6502]	1.68297	1.94726	N/A	1.55941	N/A
ENSG00000177700	POLR2L	polymerase (RNA) II (DNA directed) polypeptide L, 7.6kDa [Source:HGNC Symbol;Acc:HGNC:9199]	1.68284	1.76246	N/A	1.05504	N/A
ENSG00000187630	DHRS4L2	dehydrogenase/reductase (SDR family) member 4 like 2 [Source:HGNC Symbol;Acc:HGNC:19731]	1.68233	N/A	N/A	N/A	N/A
ENSG00000197756	RPL37A	ribosomal protein L37a [Source:HGNC Symbol;Acc:HGNC:10348]	1.67972	2.49966	3.30577	1.28547	3
ENSG00000105193	RPS16	ribosomal protein S16 [Source:HGNC Symbol;Acc:HGNC:10396]	1.67759	2.11013	3.44845	1.48463	3
ENSG00000175602	CCDC85B	coiled-coil domain containing 85B [Source:HGNC Symbol;Acc:HGNC:24926]	1.6766	1.05331	0.795949	0.473816	6
ENSG00000116649	SRM	spermidine synthase [Source:HGNC Symbol;Acc:HGNC:11296]	1.67543	1.20067	0.871014	2.69297	7
ENSG00000069482	GAL	galanin/GMAP prepropeptide [Source:HGNC Symbol;Acc:HGNC:4114]	1.67508	N/A	0.670915	0.630121	N/A
ENSG00000035141	FAM136A	family with sequence similarity 136, member A [Source:HGNC Symbol;Acc:HGNC:25911]	1.67355	1.55706	2.33366	0.745614	6
ENSG00000142937	RPS8	ribosomal protein S8 [Source:HGNC Symbol;Acc:HGNC:10441]	1.67227	2.37202	3.12625	1.63399	3
ENSG00000117877	CD3EAP	CD3e molecule, epsilon associated protein [Source:HGNC Symbol;Acc:HGNC:24219]	1.67118	1.25378	1.08253	1.39059	2
ENSG00000178882	FAM101A	family with sequence similarity 101, member A [Source:HGNC Symbol;Acc:HGNC:27051]	1.67084	N/A	N/A	1.14037	N/A
ENSG00000105202	FBL	fibrillarin [Source:HGNC Symbol;Acc:HGNC:3599]	1.66977	1.76148	0.986747	1.6529	2
ENSG00000065057	NTHL1	nth endonuclease III-like 1 (E. coli) [Source:HGNC Symbol;Acc:HGNC:8028]	1.66967	0.972414	N/A	1.22612	N/A
ENSG00000176340	COX8A	cytochrome c oxidase subunit VIIIA (ubiquitous) [Source:HGNC Symbol;Acc:HGNC:2294]	1.66945	1.66574	1.28254	1.46866	2
ENSG00000177410	ZFAS1	ZNFX1 antisense RNA 1 [Source:HGNC Symbol;Acc:HGNC:33101]	1.6694	N/A	N/A	N/A	N/A
ENSG00000171858	RPS21	ribosomal protein S21 [Source:HGNC Symbol;Acc:HGNC:10409]	1.66825	2.46823	6.89194	1.31595	8
ENSG00000126756	UXT	ubiquitously-expressed, prefoldin-like chaperone [Source:HGNC Symbol;Acc:HGNC:12641]	1.66779	1.5664	1.5898	1.22935	2
ENSG00000197958	RPL12	ribosomal protein L12 [Source:HGNC Symbol;Acc:HGNC:10302]	1.66724	2.23408	6.871	1.57669	8
ENSG00000163584	RPL22L1	ribosomal protein L22-like 1 [Source:HGNC Symbol;Acc:HGNC:27610]	1.66617	3.60021	2.9735	0.882825	1
ENSG00000107984	DKK1	dickkopf WNT signaling pathway inhibitor 1 [Source:HGNC Symbol;Acc:HGNC:2891]	1.6655	N/A	2.01865	2.66678	N/A
ENSG00000167526	RPL13	ribosomal protein L13 [Source:HGNC Symbol;Acc:HGNC:10303]	1.66271	2.0002	1.94507	1.45953	3
ENSG00000206538	VGLL3	vestigial-like family member 3 [Source:HGNC Symbol;Acc:HGNC:24327]	1.66226	1.32957	0.285473	1.73363	4
ENSG00000122026	RPL21	ribosomal protein L21 [Source:HGNC Symbol;Acc:HGNC:10313]	1.6622	3.32103	3.36373	1.18896	8
ENSG00000188846	RPL14	ribosomal protein L14 [Source:HGNC Symbol;Acc:HGNC:10305]	1.66182	2.25445	4.27081	1.41863	3
ENSG00000090266	NDUFB2	NADH dehydrogenase (ubiquinone) 1 beta subcomplex, 2, 8kDa [Source:HGNC Symbol;Acc:HGNC:7697]	1.66151	1.66137	N/A	1.03047	N/A
ENSG00000142676	RPL11	ribosomal protein L11 [Source:HGNC Symbol;Acc:HGNC:10301]	1.66027	2.26858	3.82869	1.36604	3
ENSG00000063177	RPL18	ribosomal protein L18 [Source:HGNC Symbol;Acc:HGNC:10310]	1.65992	1.77511	2.67192	1.5389	3
ENSG00000145287	PLAC8	placenta-specific 8 [Source:HGNC Symbol;Acc:HGNC:19254]	1.65912	2.58377	1.69302	0.950923	1
ENSG00000164587	RPS14	ribosomal protein S14 [Source:HGNC Symbol;Acc:HGNC:10387]	1.65859	2.04566	1.71115	1.13808	1
ENSG00000128849	CGNL1	cingulin-like 1 [Source:HGNC Symbol;Acc:HGNC:25931]	1.658	2.83027	N/A	2.97482	N/A
ENSG00000126453	BCL2L12	BCL2-like 12 (proline rich) [Source:HGNC Symbol;Acc:HGNC:13787]	1.65387	0.596491	0.548068	1.50025	4
ENSG00000172428	MYEOV2	myeloma overexpressed 2 [Source:HGNC Symbol;Acc:HGNC:21314]	1.65227	2.07581	N/A	1.01326	N/A
ENSG00000105372	RPS19	ribosomal protein S19 [Source:HGNC Symbol;Acc:HGNC:10402]	1.64785	2.38101	2.42866	1.32216	3
ENSG00000175701	LINC00116	long intergenic non-protein coding RNA 116 [Source:HGNC Symbol;Acc:HGNC:27339]	1.6454	N/A	N/A	N/A	N/A
ENSG00000198242	RPL23A	ribosomal protein L23a [Source:HGNC Symbol;Acc:HGNC:10317]	1.64526	2.52377	1.45718	1.18403	1
ENSG00000186468	RPS23	ribosomal protein S23 [Source:HGNC Symbol;Acc:HGNC:10410]	1.64504	2.44545	4.12506	1.16967	8
ENSG00000232112	TMA7	translation machinery associated 7 homolog (S. cerevisiae) [Source:HGNC Symbol;Acc:HGNC:26932]	1.64315	2.78168	5.8323	N/A	N/A
ENSG00000100084	HIRA	histone cell cycle regulator [Source:HGNC Symbol;Acc:HGNC:4916]	1.64305	1.13172	1.09932	1.18206	2
ENSG00000105379	ETFB	electron-transfer-flavoprotein, beta polypeptide [Source:HGNC Symbol;Acc:HGNC:3482]	1.64281	1.32601	1.45487	1.50493	2
ENSG00000177954	RPS27	ribosomal protein S27 [Source:HGNC Symbol;Acc:HGNC:10416]	1.64183	2.43012	5.5858	1.31458	8
ENSG00000241468	ATP5J2	ATP synthase, H+ transporting, mitochondrial Fo complex, subunit F2 [Source:HGNC Symbol;Acc:HGNC:848]	1.64115	1.81481	N/A	1.04427	N/A
ENSG00000075624	ACTB	actin, beta [Source:HGNC Symbol;Acc:HGNC:132]	1.64062	1.19205	0.70584	1.69478	2
ENSG00000008988	RPS20	ribosomal protein S20 [Source:HGNC Symbol;Acc:HGNC:10405]	1.63932	2.71263	11.1392	1.3409	8
ENSG00000106355	LSM5	LSM5 homolog, U6 small nuclear RNA associated (S. cerevisiae) [Source:HGNC Symbol;Acc:HGNC:17162]	1.63809	2.30408	3.03045	1.06888	3
ENSG00000213015	ZNF580	zinc finger protein 580 [Source:HGNC Symbol;Acc:HGNC:29473]	1.63674	N/A	0.406446	N/A	N/A
ENSG00000156804	FBXO32	F-box protein 32 [Source:HGNC Symbol;Acc:HGNC:16731]	1.63666	1.49496	1.69839	0.374075	6
ENSG00000125691	RPL23	ribosomal protein L23 [Source:HGNC Symbol;Acc:HGNC:10316]	1.63559	3.06488	4.414	1.32492	8
ENSG00000125817	CENPB	centromere protein B, 80kDa [Source:HGNC Symbol;Acc:HGNC:1852]	1.63538	4.78827	0.868609	1.35275	1
ENSG00000160783	PMF1	polyamine-modulated factor 1 [Source:HGNC Symbol;Acc:HGNC:9112]	1.63478	1.37585	1.40535	1.81252	2
ENSG00000161016	RPL8	ribosomal protein L8 [Source:HGNC Symbol;Acc:HGNC:10368]	1.6331	1.78602	N/A	1.55941	N/A
ENSG00000172260	NEGR1	neuronal growth regulator 1 [Source:HGNC Symbol;Acc:HGNC:17302]	1.63222	1.01923	2.5672	0.269023	6
ENSG00000114779	ABHD14B	abhydrolase domain containing 14B [Source:HGNC Symbol;Acc:HGNC:28235]	1.63212	1.33212	N/A	0.688916	N/A
ENSG00000226702	MIR217HG	MIR217 host gene [Source:HGNC Symbol;Acc:HGNC:50537]	1.63179	N/A	N/A	N/A	N/A
ENSG00000267519	LOC284454	uncharacterized LOC284454(LOC284454)	1.63055	N/A	N/A	N/A	N/A
ENSG00000173141	MRPL57	mitochondrial ribosomal protein L57 [Source:HGNC Symbol;Acc:HGNC:14514]	1.62958	1.57282	2.33895	N/A	N/A
ENSG00000125901	MRPS26	mitochondrial ribosomal protein S26 [Source:HGNC Symbol;Acc:HGNC:14045]	1.62954	1.45429	1.18427	1.02264	2
ENSG00000160446	ZDHHC12	zinc finger, DHHC-type containing 12 [Source:HGNC Symbol;Acc:HGNC:19159]	1.62653	0.513378	0.374171	2.21729	4
ENSG00000156482	RPL30	ribosomal protein L30 [Source:HGNC Symbol;Acc:HGNC:10333]	1.62412	2.84823	4.44154	1.15613	8
ENSG00000106399	RPA3	replication protein A3, 14kDa [Source:HGNC Symbol;Acc:HGNC:10291]	1.6234	1.487	2.12233	1.06511	2
ENSG00000111832	RWDD1	RWD domain containing 1 [Source:HGNC Symbol;Acc:HGNC:20993]	1.6221	2.22731	2.50668	1.1235	3
ENSG00000241837	ATP5O	ATP synthase, H+ transporting, mitochondrial F1 complex, O subunit [Source:HGNC Symbol;Acc:HGNC:850]	1.62111	1.71512	N/A	1.20005	N/A
ENSG00000137463	MGARP	mitochondria-localized glutamic acid-rich protein [Source:HGNC Symbol;Acc:HGNC:29969]	1.61931	N/A	N/A	N/A	N/A
ENSG00000137154	RPS6	ribosomal protein S6 [Source:HGNC Symbol;Acc:HGNC:10429]	1.61926	2.54922	3.16927	1.36784	3
ENSG00000141759	TXNL4A	thioredoxin-like 4A [Source:HGNC Symbol;Acc:HGNC:30551]	1.6183	1.7333	1.5318	1.22019	2
ENSG00000125520	SLC2A4RG	SLC2A4 regulator [Source:HGNC Symbol;Acc:HGNC:15930]	1.61641	N/A	0.157942	N/A	N/A
ENSG00000121851	POLR3GL	polymerase (RNA) III (DNA directed) polypeptide G (32kD)-like [Source:HGNC Symbol;Acc:HGNC:28466]	1.61565	1.28354	1.54041	0.734228	6
ENSG00000163682	RPL9	ribosomal protein L9 [Source:HGNC Symbol;Acc:HGNC:10369]	1.61523	2.74978	2.20412	1.63207	3
ENSG00000118181	RPS25	ribosomal protein S25 [Source:HGNC Symbol;Acc:HGNC:10413]	1.61495	2.50986	4.40228	1.24556	8
ENSG00000205352	PRR13	proline rich 13 [Source:HGNC Symbol;Acc:HGNC:24528]	1.61445	1.32536	2.82377	1.71737	3
ENSG00000053372	MRTO4	mRNA turnover 4 homolog (S. cerevisiae) [Source:HGNC Symbol;Acc:HGNC:18477]	1.61416	1.2029	0.961089	1.45458	2
ENSG00000102030	NAA10	N(alpha)-acetyltransferase 10, NatA catalytic subunit [Source:HGNC Symbol;Acc:HGNC:18704]	1.6141	1.63281	N/A	1.44373	N/A
ENSG00000203760	CENPW	centromere protein W [Source:HGNC Symbol;Acc:HGNC:21488]	1.61377	2.02273	1.68984	1.06422	1
ENSG00000178057	NDUFAF3	NADH dehydrogenase (ubiquinone) complex I, assembly factor 3 [Source:HGNC Symbol;Acc:HGNC:29918]	1.60993	1.16098	N/A	1.04746	N/A
ENSG00000153044	CENPH	centromere protein H [Source:HGNC Symbol;Acc:HGNC:17268]	1.60982	2.92893	2.05459	1.1855	1
ENSG00000174775	HRAS	Harvey rat sarcoma viral oncogene homolog [Source:HGNC Symbol;Acc:HGNC:5173]	1.6095	1.55474	0.388029	N/A	N/A
ENSG00000172590	MRPL52	mitochondrial ribosomal protein L52 [Source:HGNC Symbol;Acc:HGNC:16655]	1.60894	2.05861	1.81012	1.22256	1
ENSG00000065054	SLC9A3R2	solute carrier family 9, subfamily A (NHE3, cation proton antiporter 3), member 3 regulator 2 [Source:HGNC Symbol;Acc:HGNC:11076]	1.60786	1.13382	0.735337	1.85356	2
ENSG00000143543	JTB	jumping translocation breakpoint [Source:HGNC Symbol;Acc:HGNC:6201]	1.60758	1.31082	2.06727	1.18468	2
ENSG00000143947	RPS27A	ribosomal protein S27a [Source:HGNC Symbol;Acc:HGNC:10417]	1.60753	2.49534	3.23238	1.1691	3
ENSG00000142541	RPL13A	ribosomal protein L13a [Source:HGNC Symbol;Acc:HGNC:10304]	1.60749	2.08817	2.57401	1.36216	3
ENSG00000203667	COX20	COX20 cytochrome c oxidase assembly factor [Source:HGNC Symbol;Acc:HGNC:26970]	1.60663	2.82675	3.58382	N/A	N/A
ENSG00000231500	RPS18	ribosomal protein S18 [Source:HGNC Symbol;Acc:HGNC:10401]	1.606	2.17492	3.54511	1.40376	3
ENSG00000150456	N6AMT2	N-6 adenine-specific DNA methyltransferase 2 (putative) [Source:HGNC Symbol;Acc:HGNC:27351]	1.60437	1.33755	N/A	0.985754	N/A
ENSG00000169020	ATP5I	ATP synthase, H+ transporting, mitochondrial Fo complex, subunit E [Source:HGNC Symbol;Acc:HGNC:846]	1.60339	N/A	3.49498	N/A	N/A
ENSG00000155115	GTF3C6	general transcription factor IIIC, polypeptide 6, alpha 35kDa [Source:HGNC Symbol;Acc:HGNC:20872]	1.60339	1.96709	3.36937	0.5621	1
ENSG00000225663	FAM195B	family with sequence similarity 195, member B [Source:HGNC Symbol;Acc:HGNC:28007]	1.60306	1.29547	N/A	1.10336	N/A
ENSG00000145425	RPS3A	ribosomal protein S3A [Source:HGNC Symbol;Acc:HGNC:10421]	1.60235	N/A	2.77503	1.0793	N/A
ENSG00000115350	POLE4	polymerase (DNA-directed), epsilon 4, accessory subunit [Source:HGNC Symbol;Acc:HGNC:18755]	1.6018	1.50901	1.95623	1.1281	2
ENSG00000167767	KRT80	keratin 80, type II [Source:HGNC Symbol;Acc:HGNC:27056]	1.60125	0.998505	1.32769	0.69989	6
ENSG00000099901	RANBP1	RAN binding protein 1 [Source:HGNC Symbol;Acc:HGNC:9847]	1.60014	1.4223	2.1468	1.12163	2
