# Supplementary material for: RAB13 mRNA compartmentalisation spatially orients tissue morphogenesis
Source: EMBO J. 2020 Sep 18;39(21):e106003. doi: 10.15252/embj.2020106003 (PMC7604621; doi:10.15252/embj.2020106003)
Supplement: Supplementary file 3 — Table EV2 [file EMBJ-39-e106003-s003.xlsx]

## Sheet: k-1
Table EV2. Gene Ontology (GO) analysis of clustered mRNAS enriched in cell protrusions.
Category	Term	mRNA Count	%	P-value
Biological Process	GO:0043486~histone exchange	3	18.75	0.0288174
Biological Process	GO:0043044~ATP-dependent chromatin remodeling	3	18.75	0.0459748
Biological Process	GO:0006338~chromatin remodeling	3	18.75	0.0459748
Biological Process	GO:0006333~chromatin assembly or disassembly	3	18.75	0.0459748
Biological Process	GO:0034728~nucleosome organization	3	18.75	0.0459748
Biological Process	GO:0031497~chromatin assembly	3	18.75	0.0459748
Biological Process	GO:0006334~nucleosome assembly	3	18.75	0.0459748

## Sheet: k-2
Table S2. Gene Ontology (GO) analysis of clustered mRNAS enriched in cell protrusions.
Category	Term	mRNA Count	%	P-value
Molecular Function	GO:0019899~enzyme binding	9	31.0345	0.00109663
Biological Process	GO:0051301~cell division	6	20.6897	0.00178408
Molecular Function	GO:0000989~transcription factor activity, transcription factor binding	5	17.2414	0.00436523
Molecular Function	GO:0003712~transcription cofactor activity	5	17.2414	0.00436523
Molecular Function	GO:0000988~transcription factor activity, protein binding	5	17.2414	0.00436523
Cellular Component	GO:0043231~intracellular membrane-bounded organelle	27	93.1034	0.00520342
Biological Process	GO:0006996~organelle organization	15	51.7241	0.00606657
Cellular Component	GO:0005694~chromosome	7	24.1379	0.00678139
Biological Process	GO:1903047~mitotic cell cycle process	7	24.1379	0.00680322
Biological Process	GO:0000278~mitotic cell cycle	7	24.1379	0.00680322
Biological Process	GO:0051276~chromosome organization	7	24.1379	0.0102091
Cellular Component	GO:0005654~nucleoplasm	15	51.7241	0.0116742
Biological Process	GO:0007049~cell cycle	8	27.5862	0.0121741
Cellular Component	GO:0043234~protein complex	13	44.8276	0.0139721
Biological Process	GO:0009890~negative regulation of biosynthetic process	7	24.1379	0.0147037
Biological Process	GO:0031327~negative regulation of cellular biosynthetic process	7	24.1379	0.0147037
Cellular Component	GO:0044451~nucleoplasm part	5	17.2414	0.0159943
Cellular Component	GO:0043229~intracellular organelle	28	96.5517	0.018465
Biological Process	GO:0016569~covalent chromatin modification	4	13.7931	0.0221181
Biological Process	GO:0048285~organelle fission	5	17.2414	0.0261984
Biological Process	GO:0000280~nuclear division	5	17.2414	0.0261984
Biological Process	GO:0007067~mitotic nuclear division	5	17.2414	0.0261984
Biological Process	GO:0022402~cell cycle process	7	24.1379	0.0275992
Biological Process	GO:0043933~macromolecular complex subunit organization	12	41.3793	0.0278874
Cellular Component	GO:0044428~nuclear part	17	58.6207	0.0309948
Biological Process	GO:0051172~negative regulation of nitrogen compound metabolic process	7	24.1379	0.0362846
Cellular Component	GO:0043227~membrane-bounded organelle	27	93.1034	0.0377399
Cellular Component	GO:0015630~microtubule cytoskeleton	5	17.2414	0.0388871
Biological Process	GO:0006325~chromatin organization	5	17.2414	0.0393267
Cellular Component	GO:0005856~cytoskeleton	6	20.6897	0.0452288
Biological Process	GO:0010558~negative regulation of macromolecule biosynthetic process	6	20.6897	0.045716

## Sheet: k-3
Table S2. Gene Ontology (GO) analysis of clustered mRNAS enriched in cell protrusions.
Category	Term	mRNA Count	%	P-value
Biological Process	GO:0000956~nuclear-transcribed mRNA catabolic process	22	70.9677	1.06123e-08
Biological Process	GO:0072657~protein localization to membrane	22	70.9677	1.06123e-08
Biological Process	GO:0090150~establishment of protein localization to membrane	22	70.9677	1.06123e-08
Biological Process	GO:0006402~mRNA catabolic process	22	70.9677	1.72126e-08
Biological Process	GO:0072594~establishment of protein localization to organelle	22	70.9677	1.72126e-08
Biological Process	GO:0016071~mRNA metabolic process	23	74.1935	2.07761e-08
Biological Process	GO:0061024~membrane organization	22	70.9677	2.75372e-08
Biological Process	GO:0006605~protein targeting	22	70.9677	2.75372e-08
Biological Process	GO:0006401~RNA catabolic process	22	70.9677	2.75372e-08
Biological Process	GO:0033365~protein localization to organelle	22	70.9677	2.75372e-08
Biological Process	GO:0044802~single-organism membrane organization	22	70.9677	2.75372e-08
Biological Process	GO:0034655~nucleobase-containing compound catabolic process	22	70.9677	4.34827e-08
Biological Process	GO:0044270~cellular nitrogen compound catabolic process	22	70.9677	4.34827e-08
Biological Process	GO:0019439~aromatic compound catabolic process	22	70.9677	4.34827e-08
Biological Process	GO:0006886~intracellular protein transport	22	70.9677	4.34827e-08
Biological Process	GO:0046700~heterocycle catabolic process	22	70.9677	4.34827e-08
Biological Process	GO:1901361~organic cyclic compound catabolic process	22	70.9677	4.34827e-08
Biological Process	GO:0046907~intracellular transport	23	74.1935	4.91168e-08
Biological Process	GO:0070972~protein localization to endoplasmic reticulum	21	67.7419	5.00968e-08
Biological Process	GO:0006614~SRP-dependent cotranslational protein targeting to membrane	21	67.7419	5.00968e-08
Biological Process	GO:0006612~protein targeting to membrane	21	67.7419	5.00968e-08
Biological Process	GO:0000184~nuclear-transcribed mRNA catabolic process, nonsense-mediated decay	21	67.7419	5.00968e-08
Biological Process	GO:0072599~establishment of protein localization to endoplasmic reticulum	21	67.7419	5.00968e-08
Biological Process	GO:0045047~protein targeting to ER	21	67.7419	5.00968e-08
Biological Process	GO:0006613~cotranslational protein targeting to membrane	21	67.7419	5.00968e-08
Biological Process	GO:0051649~establishment of localization in cell	23	74.1935	7.43565e-08
Biological Process	GO:0006396~RNA processing	23	74.1935	7.43565e-08
Biological Process	GO:0044033~multi-organism metabolic process	21	67.7419	8.01987e-08
Biological Process	GO:0019080~viral gene expression	21	67.7419	8.01987e-08
Biological Process	GO:0006413~translational initiation	21	67.7419	8.01987e-08
Biological Process	GO:0019083~viral transcription	21	67.7419	8.01987e-08
Biological Process	GO:0019058~viral life cycle	21	67.7419	8.01987e-08
Biological Process	GO:1902582~single-organism intracellular transport	22	70.9677	1.04504e-07
Biological Process	GO:0022613~ribonucleoprotein complex biogenesis	22	70.9677	1.04504e-07
Biological Process	GO:1902580~single-organism cellular localization	22	70.9677	1.59231e-07
Biological Process	GO:0070727~cellular macromolecule localization	22	70.9677	1.59231e-07
Biological Process	GO:0034613~cellular protein localization	22	70.9677	1.59231e-07
Biological Process	GO:0044419~interspecies interaction between organisms	21	67.7419	1.97155e-07
Biological Process	GO:0016032~viral process	21	67.7419	1.97155e-07
Biological Process	GO:0044764~multi-organism cellular process	21	67.7419	1.97155e-07
Biological Process	GO:0044403~symbiosis, encompassing mutualism through parasitism	21	67.7419	1.97155e-07
Biological Process	GO:0009057~macromolecule catabolic process	22	70.9677	2.39996e-07
Biological Process	GO:0044265~cellular macromolecule catabolic process	22	70.9677	2.39996e-07
Biological Process	GO:0051641~cellular localization	23	74.1935	2.43618e-07
Cellular Component	GO:0022626~cytosolic ribosome	21	67.7419	2.98583e-07
Cellular Component	GO:0044445~cytosolic part	21	67.7419	2.98583e-07
Biological Process	GO:0015031~protein transport	22	70.9677	3.57982e-07
Biological Process	GO:0045184~establishment of protein localization	22	70.9677	3.57982e-07
Biological Process	GO:0016072~rRNA metabolic process	21	67.7419	4.60551e-07
Biological Process	GO:0006364~rRNA processing	21	67.7419	4.60551e-07
Biological Process	GO:0042254~ribosome biogenesis	21	67.7419	4.60551e-07
Biological Process	GO:0034660~ncRNA metabolic process	22	70.9677	5.2867e-07
Cellular Component	GO:0044391~ribosomal subunit	21	67.7419	6.86011e-07
Biological Process	GO:0034470~ncRNA processing	21	67.7419	6.91574e-07
Molecular Function	GO:0003723~RNA binding	24	77.4194	7.28325e-07
Biological Process	GO:0008104~protein localization	22	70.9677	7.73301e-07
Biological Process	GO:0044248~cellular catabolic process	22	70.9677	7.73301e-07
Biological Process	GO:0009056~catabolic process	22	70.9677	7.73301e-07
Biological Process	GO:0071702~organic substance transport	22	70.9677	7.73301e-07
Biological Process	GO:1901575~organic substance catabolic process	22	70.9677	7.73301e-07
Cellular Component	GO:1990904~ribonucleoprotein complex	23	74.1935	9.35904e-07
Cellular Component	GO:0030529~intracellular ribonucleoprotein complex	23	74.1935	9.35904e-07
Cellular Component	GO:0005840~ribosome	21	67.7419	1.50462e-06
Biological Process	GO:0033036~macromolecule localization	22	70.9677	1.61002e-06
Biological Process	GO:0006412~translation	21	67.7419	2.1952e-06
Biological Process	GO:0043043~peptide biosynthetic process	21	67.7419	3.16215e-06
Biological Process	GO:0006518~peptide metabolic process	21	67.7419	3.16215e-06
Biological Process	GO:0051704~multi-organism process	21	67.7419	3.16215e-06
Molecular Function	GO:0003735~structural constituent of ribosome	21	67.7419	3.56808e-06
Biological Process	GO:0043604~amide biosynthetic process	21	67.7419	4.51265e-06
Biological Process	GO:0043603~cellular amide metabolic process	21	67.7419	4.51265e-06
Biological Process	GO:1902578~single-organism localization	22	70.9677	4.54037e-06
Biological Process	GO:0044765~single-organism transport	22	70.9677	4.54037e-06
Biological Process	GO:0006810~transport	23	74.1935	1.0219e-05
Biological Process	GO:0051234~establishment of localization	23	74.1935	1.0219e-05
Cellular Component	GO:0005829~cytosol	23	74.1935	1.25956e-05
Cellular Component	GO:0005925~focal adhesion	13	41.9355	1.56009e-05
Cellular Component	GO:0005924~cell-substrate adherens junction	13	41.9355	1.56009e-05
Cellular Component	GO:0030055~cell-substrate junction	13	41.9355	1.56009e-05
Molecular Function	GO:0005198~structural molecule activity	21	67.7419	1.58715e-05
Biological Process	GO:0032774~RNA biosynthetic process	24	77.4194	1.8262e-05
Biological Process	GO:0019438~aromatic compound biosynthetic process	25	80.6452	2.65277e-05
Biological Process	GO:0016070~RNA metabolic process	25	80.6452	2.65277e-05
Biological Process	GO:0006725~cellular aromatic compound metabolic process	27	87.0968	2.7218e-05
Cellular Component	GO:0070161~anchoring junction	14	45.1613	2.73529e-05
Cellular Component	GO:0005912~adherens junction	14	45.1613	2.73529e-05
Biological Process	GO:1901362~organic cyclic compound biosynthetic process	25	80.6452	3.45314e-05
Biological Process	GO:1901360~organic cyclic compound metabolic process	27	87.0968	3.50258e-05
Biological Process	GO:1901566~organonitrogen compound biosynthetic process	21	67.7419	5.766e-05
Cellular Component	GO:0030054~cell junction	14	45.1613	6.85256e-05
Biological Process	GO:0044085~cellular component biogenesis	23	74.1935	7.36841e-05
Biological Process	GO:0090304~nucleic acid metabolic process	25	80.6452	7.43401e-05
Cellular Component	GO:0032991~macromolecular complex	26	83.871	0.000128249
Biological Process	GO:0034654~nucleobase-containing compound biosynthetic process	24	77.4194	0.000148084
Biological Process	GO:0018130~heterocycle biosynthetic process	24	77.4194	0.000148084
Biological Process	GO:0006139~nucleobase-containing compound metabolic process	26	83.871	0.000172271
Biological Process	GO:1901564~organonitrogen compound metabolic process	22	70.9677	0.000197347
Biological Process	GO:0051179~localization	23	74.1935	0.000203269
Molecular Function	GO:0003676~nucleic acid binding	24	77.4194	0.000205244
Biological Process	GO:0046483~heterocycle metabolic process	26	83.871	0.000217267
Biological Process	GO:0010467~gene expression	25	80.6452	0.000310968
Biological Process	GO:0009059~macromolecule biosynthetic process	24	77.4194	0.000380298
Biological Process	GO:0034645~cellular macromolecule biosynthetic process	24	77.4194	0.000380298
Biological Process	GO:0044249~cellular biosynthetic process	25	80.6452	0.000486971
Biological Process	GO:1901576~organic substance biosynthetic process	25	80.6452	0.000606296
Biological Process	GO:0009058~biosynthetic process	25	80.6452	0.000606296
Molecular Function	GO:0097159~organic cyclic compound binding	24	77.4194	0.0011095
Molecular Function	GO:1901363~heterocyclic compound binding	24	77.4194	0.0011095
Biological Process	GO:0044271~cellular nitrogen compound biosynthetic process	24	77.4194	0.00139487
Molecular Function	GO:0044822~poly(A) RNA binding	17	54.8387	0.00146828
Biological Process	GO:0034641~cellular nitrogen compound metabolic process	26	83.871	0.00153226
Biological Process	GO:0016043~cellular component organization	24	77.4194	0.00171044
Biological Process	GO:0006807~nitrogen compound metabolic process	26	83.871	0.00187652
Cellular Component	GO:0022625~cytosolic large ribosomal subunit	11	35.4839	0.00234965
Cellular Component	GO:0022627~cytosolic small ribosomal subunit	10	32.2581	0.0026802
Biological Process	GO:0071840~cellular component organization or biogenesis	24	77.4194	0.00308921
Cellular Component	GO:0015935~small ribosomal subunit	10	32.2581	0.00383382
Biological Process	GO:0044267~cellular protein metabolic process	21	67.7419	0.00410718
Cellular Component	GO:0015934~large ribosomal subunit	11	35.4839	0.00447579
Biological Process	GO:0044260~cellular macromolecule metabolic process	25	80.6452	0.00935126
Biological Process	GO:0019538~protein metabolic process	21	67.7419	0.0102079
Cellular Component	GO:0044446~intracellular organelle part	27	87.0968	0.0113249
Cellular Component	GO:0044422~organelle part	27	87.0968	0.0113249
Cellular Component	GO:0044444~cytoplasmic part	26	83.871	0.0115302
Biological Process	GO:0044237~cellular metabolic process	27	87.0968	0.014138
Biological Process	GO:0071704~organic substance metabolic process	27	87.0968	0.0169246
Biological Process	GO:0043170~macromolecule metabolic process	25	80.6452	0.0183518
Cellular Component	GO:0031981~nuclear lumen	18	58.0645	0.0218565
Cellular Component	GO:0016020~membrane	21	67.7419	0.0244054
Biological Process	GO:0008152~metabolic process	27	87.0968	0.0286374
Cellular Component	GO:0044428~nuclear part	18	58.0645	0.0296343
Cellular Component	GO:0043228~non-membrane-bounded organelle	21	67.7419	0.0324405
Cellular Component	GO:0043232~intracellular non-membrane-bounded organelle	21	67.7419	0.0324405
Biological Process	GO:0044238~primary metabolic process	26	83.871	0.0390056
Biological Process	GO:0042274~ribosomal small subunit biogenesis	6	19.3548	0.0466529

## Sheet: k-4
Table S2. Gene Ontology (GO) analysis of clustered mRNAS enriched in cell protrusions.
Category	Term	mRNA Count	%	P-value
Biological Process	GO:0006357~regulation of transcription from RNA polymerase II promoter	4	57.1429	0.0212829
Molecular Function	GO:0001071~nucleic acid binding transcription factor activity	3	42.8571	0.0259601
Molecular Function	GO:0003700~transcription factor activity, sequence-specific DNA binding	3	42.8571	0.0259601
Biological Process	GO:0045944~positive regulation of transcription from RNA polymerase II promoter	3	42.8571	0.0480714

## Sheet: k-5
Table S2. Gene Ontology (GO) analysis of clustered mRNAS enriched in cell protrusions.
Category	Term	mRNA Count	%	P-value
Cellular Component	GO:0071944~cell periphery	4	80	0.00597303
Cellular Component	GO:0005886~plasma membrane	4	80	0.00597303
Cellular Component	GO:0005874~microtubule	2	40	0.0422119
Biological Process	GO:0006928~movement of cell or subcellular component	3	60	0.0486294

## Sheet: k-6
Table S2. Gene Ontology (GO) analysis of clustered mRNAS enriched in cell protrusions.
Category	Term	mRNA Count	%	P-value
Molecular Function	GO:0003824~catalytic activity	7	53.8462	0.00823278
Molecular Function	GO:0016787~hydrolase activity	4	30.7692	0.0466436

## Sheet: k-7
Table S2. Gene Ontology (GO) analysis of clustered mRNAS enriched in cell protrusions.
Category	Term	mRNA Count	%	P-value
Biological Process	GO:0007267~cell-cell signaling	4	80	0.000750792
Biological Process	GO:0001568~blood vessel development	3	60	0.00120041
Biological Process	GO:0001525~angiogenesis	3	60	0.00120041
Biological Process	GO:0048514~blood vessel morphogenesis	3	60	0.00120041
Biological Process	GO:0051216~cartilage development	3	60	0.00238203
Biological Process	GO:0061448~connective tissue development	3	60	0.00238203
Biological Process	GO:0001944~vasculature development	3	60	0.00238203
Biological Process	GO:0043085~positive regulation of catalytic activity	4	80	0.00248988
Biological Process	GO:0044093~positive regulation of molecular function	4	80	0.00300927
Biological Process	GO:0009966~regulation of signal transduction	4	80	0.00300927
Biological Process	GO:0042127~regulation of cell proliferation	4	80	0.00359414
Biological Process	GO:0007166~cell surface receptor signaling pathway	4	80	0.00359414
Biological Process	GO:0072593~reactive oxygen species metabolic process	3	60	0.00393888
Biological Process	GO:0050790~regulation of catalytic activity	4	80	0.00424788
Biological Process	GO:0023051~regulation of signaling	4	80	0.00424788
Biological Process	GO:0010646~regulation of cell communication	4	80	0.00424788
Biological Process	GO:0008283~cell proliferation	4	80	0.00497379
Biological Process	GO:0035556~intracellular signal transduction	4	80	0.00577508
Biological Process	GO:0071363~cellular response to growth factor stimulus	3	60	0.00586178
Biological Process	GO:0070848~response to growth factor	3	60	0.00586178
Biological Process	GO:0072358~cardiovascular system development	3	60	0.00586178
Biological Process	GO:0001501~skeletal system development	3	60	0.00586178
Biological Process	GO:0072359~circulatory system development	3	60	0.00586178
Biological Process	GO:0048646~anatomical structure formation involved in morphogenesis	3	60	0.00586178
Biological Process	GO:0001558~regulation of cell growth	3	60	0.00586178
Biological Process	GO:0065009~regulation of molecular function	4	80	0.00665488
Biological Process	GO:0009611~response to wounding	3	60	0.00814162
Biological Process	GO:0048583~regulation of response to stimulus	4	80	0.00979553
Biological Process	GO:0043408~regulation of MAPK cascade	3	60	0.0107694
Biological Process	GO:0023014~signal transduction by protein phosphorylation	3	60	0.0107694
Biological Process	GO:0000165~MAPK cascade	3	60	0.0107694
Biological Process	GO:0009967~positive regulation of signal transduction	3	60	0.0137362
Biological Process	GO:0051345~positive regulation of hydrolase activity	3	60	0.0170331
Biological Process	GO:0001934~positive regulation of protein phosphorylation	3	60	0.0170331
Biological Process	GO:0010562~positive regulation of phosphorus metabolic process	3	60	0.0170331
Biological Process	GO:0060548~negative regulation of cell death	3	60	0.0170331
Biological Process	GO:0042327~positive regulation of phosphorylation	3	60	0.0170331
Biological Process	GO:0045937~positive regulation of phosphate metabolic process	3	60	0.0170331
Biological Process	GO:0001932~regulation of protein phosphorylation	3	60	0.0206513
Biological Process	GO:0023056~positive regulation of signaling	3	60	0.0206513
Biological Process	GO:0045597~positive regulation of cell differentiation	3	60	0.0206513
Biological Process	GO:0008284~positive regulation of cell proliferation	3	60	0.0206513
Biological Process	GO:0016477~cell migration	3	60	0.0206513
Biological Process	GO:0040008~regulation of growth	3	60	0.0206513
Biological Process	GO:0010647~positive regulation of cell communication	3	60	0.0206513
Molecular Function	GO:0005102~receptor binding	3	60	0.020884
Biological Process	GO:0048523~negative regulation of cellular process	4	80	0.0243647
Biological Process	GO:0042325~regulation of phosphorylation	3	60	0.0245823
Biological Process	GO:0009887~organ morphogenesis	3	60	0.0245823
Biological Process	GO:0031401~positive regulation of protein modification process	3	60	0.0245823
Biological Process	GO:0051336~regulation of hydrolase activity	3	60	0.0245823
Biological Process	GO:0006468~protein phosphorylation	3	60	0.0245823
Biological Process	GO:0044087~regulation of cellular component biogenesis	3	60	0.0245823
Biological Process	GO:0007154~cell communication	4	80	0.0265127
Biological Process	GO:0007165~signal transduction	4	80	0.0265127
Biological Process	GO:0044700~single organism signaling	4	80	0.0287744
Biological Process	GO:0023052~signaling	4	80	0.0287744
Biological Process	GO:0040007~growth	3	60	0.0288174
Biological Process	GO:0051674~localization of cell	3	60	0.0288174
Biological Process	GO:0019220~regulation of phosphate metabolic process	3	60	0.0288174
Biological Process	GO:1902531~regulation of intracellular signal transduction	3	60	0.0288174
Biological Process	GO:0048870~cell motility	3	60	0.0288174
Biological Process	GO:0040011~locomotion	3	60	0.0288174
Biological Process	GO:0044711~single-organism biosynthetic process	3	60	0.0288174
Biological Process	GO:0051174~regulation of phosphorus metabolic process	3	60	0.0288174
Biological Process	GO:0032879~regulation of localization	3	60	0.033348
Biological Process	GO:0071495~cellular response to endogenous stimulus	3	60	0.033348
Biological Process	GO:0032270~positive regulation of cellular protein metabolic process	3	60	0.0381658
Biological Process	GO:0009888~tissue development	3	60	0.0381658
Biological Process	GO:0010557~positive regulation of macromolecule biosynthetic process	3	60	0.0381658
Biological Process	GO:0009891~positive regulation of biosynthetic process	3	60	0.0381658
Biological Process	GO:0031399~regulation of protein modification process	3	60	0.0381658
Biological Process	GO:0048519~negative regulation of biological process	4	80	0.0389943
Biological Process	GO:0048584~positive regulation of response to stimulus	3	60	0.0432624
Biological Process	GO:0051247~positive regulation of protein metabolic process	3	60	0.0432624
Biological Process	GO:0009719~response to endogenous stimulus	3	60	0.0432624
Biological Process	GO:0051240~positive regulation of multicellular organismal process	3	60	0.0432624
Biological Process	GO:0045823~positive regulation of heart contraction	2	40	0.0458395
Biological Process	GO:0043062~extracellular structure organization	2	40	0.0458395
Biological Process	GO:0030198~extracellular matrix organization	2	40	0.0458395
Biological Process	GO:1903524~positive regulation of blood circulation	2	40	0.0458395
Biological Process	GO:0045933~positive regulation of muscle contraction	2	40	0.0458395
Biological Process	GO:0051385~response to mineralocorticoid	2	40	0.0458395
Molecular Function	GO:1901681~sulfur compound binding	2	40	0.0461036
Molecular Function	GO:0005178~integrin binding	2	40	0.0461036
Molecular Function	GO:0005539~glycosaminoglycan binding	2	40	0.0461036
Molecular Function	GO:0005520~insulin-like growth factor binding	2	40	0.0461036
Molecular Function	GO:0008201~heparin binding	2	40	0.0461036
Biological Process	GO:2000026~regulation of multicellular organismal development	3	60	0.0486294
Biological Process	GO:0006928~movement of cell or subcellular component	3	60	0.0486294

## Sheet: k-8
Table S2. Gene Ontology (GO) analysis of clustered mRNAS enriched in cell protrusions.
Category	Term	mRNA Count	%	P-value
Cellular Component	GO:0044445~cytosolic part	18	94.7368	3.53613e-10
Cellular Component	GO:0022626~cytosolic ribosome	18	94.7368	3.53613e-10
Biological Process	GO:0000184~nuclear-transcribed mRNA catabolic process, nonsense-mediated decay	18	94.7368	4.46599e-10
Biological Process	GO:0006614~SRP-dependent cotranslational protein targeting to membrane	18	94.7368	4.46599e-10
Biological Process	GO:0006612~protein targeting to membrane	18	94.7368	4.46599e-10
Biological Process	GO:0006613~cotranslational protein targeting to membrane	18	94.7368	4.46599e-10
Biological Process	GO:0045047~protein targeting to ER	18	94.7368	4.46599e-10
Biological Process	GO:0072599~establishment of protein localization to endoplasmic reticulum	18	94.7368	4.46599e-10
Biological Process	GO:0070972~protein localization to endoplasmic reticulum	18	94.7368	4.46599e-10
Biological Process	GO:0006413~translational initiation	18	94.7368	6.78758e-10
Biological Process	GO:0019080~viral gene expression	18	94.7368	6.78758e-10
Biological Process	GO:0044033~multi-organism metabolic process	18	94.7368	6.78758e-10
Biological Process	GO:0019083~viral transcription	18	94.7368	6.78758e-10
Biological Process	GO:0019058~viral life cycle	18	94.7368	6.78758e-10
Cellular Component	GO:0044391~ribosomal subunit	18	94.7368	7.62939e-10
Biological Process	GO:0000956~nuclear-transcribed mRNA catabolic process	18	94.7368	1.0207e-09
Biological Process	GO:0072657~protein localization to membrane	18	94.7368	1.0207e-09
Biological Process	GO:0090150~establishment of protein localization to membrane	18	94.7368	1.0207e-09
Biological Process	GO:0016032~viral process	18	94.7368	1.51946e-09
Biological Process	GO:0044764~multi-organism cellular process	18	94.7368	1.51946e-09
Biological Process	GO:0044419~interspecies interaction between organisms	18	94.7368	1.51946e-09
Biological Process	GO:0006402~mRNA catabolic process	18	94.7368	1.51946e-09
Biological Process	GO:0044403~symbiosis, encompassing mutualism through parasitism	18	94.7368	1.51946e-09
Biological Process	GO:0072594~establishment of protein localization to organelle	18	94.7368	1.51946e-09
Cellular Component	GO:0005840~ribosome	18	94.7368	1.58939e-09
Biological Process	GO:0061024~membrane organization	18	94.7368	2.24028e-09
Biological Process	GO:0006401~RNA catabolic process	18	94.7368	2.24028e-09
Biological Process	GO:0033365~protein localization to organelle	18	94.7368	2.24028e-09
Biological Process	GO:0044802~single-organism membrane organization	18	94.7368	2.24028e-09
Biological Process	GO:0006605~protein targeting	18	94.7368	2.24028e-09
Biological Process	GO:0006886~intracellular protein transport	18	94.7368	3.27285e-09
Biological Process	GO:0034655~nucleobase-containing compound catabolic process	18	94.7368	3.27285e-09
Biological Process	GO:0046700~heterocycle catabolic process	18	94.7368	3.27285e-09
Biological Process	GO:0016072~rRNA metabolic process	18	94.7368	3.27285e-09
Biological Process	GO:1901361~organic cyclic compound catabolic process	18	94.7368	3.27285e-09
Biological Process	GO:0044270~cellular nitrogen compound catabolic process	18	94.7368	3.27285e-09
Biological Process	GO:0019439~aromatic compound catabolic process	18	94.7368	3.27285e-09
Biological Process	GO:0042254~ribosome biogenesis	18	94.7368	3.27285e-09
Biological Process	GO:0006364~rRNA processing	18	94.7368	3.27285e-09
Molecular Function	GO:0003723~RNA binding	19	100	4.61617e-09
Biological Process	GO:0034470~ncRNA processing	18	94.7368	4.73962e-09
Biological Process	GO:1902582~single-organism intracellular transport	18	94.7368	6.80646e-09
Biological Process	GO:0022613~ribonucleoprotein complex biogenesis	18	94.7368	6.80646e-09
Biological Process	GO:0034613~cellular protein localization	18	94.7368	9.69652e-09
Biological Process	GO:1902580~single-organism cellular localization	18	94.7368	9.69652e-09
Biological Process	GO:0070727~cellular macromolecule localization	18	94.7368	9.69652e-09
Biological Process	GO:0016071~mRNA metabolic process	18	94.7368	1.3708e-08
Biological Process	GO:0006412~translation	18	94.7368	1.3708e-08
Biological Process	GO:0009057~macromolecule catabolic process	18	94.7368	1.3708e-08
Biological Process	GO:0044265~cellular macromolecule catabolic process	18	94.7368	1.3708e-08
Biological Process	GO:0051704~multi-organism process	18	94.7368	1.92369e-08
Biological Process	GO:0043043~peptide biosynthetic process	18	94.7368	1.92369e-08
Biological Process	GO:0006518~peptide metabolic process	18	94.7368	1.92369e-08
Biological Process	GO:0015031~protein transport	18	94.7368	1.92369e-08
Biological Process	GO:0045184~establishment of protein localization	18	94.7368	1.92369e-08
Biological Process	GO:0043603~cellular amide metabolic process	18	94.7368	2.68057e-08
Biological Process	GO:0046907~intracellular transport	18	94.7368	2.68057e-08
Biological Process	GO:0034660~ncRNA metabolic process	18	94.7368	2.68057e-08
Biological Process	GO:0043604~amide biosynthetic process	18	94.7368	2.68057e-08
Biological Process	GO:0009056~catabolic process	18	94.7368	3.70997e-08
Biological Process	GO:0008104~protein localization	18	94.7368	3.70997e-08
Biological Process	GO:0071702~organic substance transport	18	94.7368	3.70997e-08
Biological Process	GO:0051649~establishment of localization in cell	18	94.7368	3.70997e-08
Biological Process	GO:0006396~RNA processing	18	94.7368	3.70997e-08
Biological Process	GO:0044248~cellular catabolic process	18	94.7368	3.70997e-08
Biological Process	GO:1901575~organic substance catabolic process	18	94.7368	3.70997e-08
Cellular Component	GO:1990904~ribonucleoprotein complex	18	94.7368	4.04596e-08
Cellular Component	GO:0030529~intracellular ribonucleoprotein complex	18	94.7368	4.04596e-08
Biological Process	GO:0033036~macromolecule localization	18	94.7368	6.97041e-08
Biological Process	GO:0051641~cellular localization	18	94.7368	9.46699e-08
Molecular Function	GO:0003735~structural constituent of ribosome	17	89.4737	1.00212e-07
Biological Process	GO:0044765~single-organism transport	18	94.7368	1.71639e-07
Biological Process	GO:1902578~single-organism localization	18	94.7368	1.71639e-07
Biological Process	GO:1901566~organonitrogen compound biosynthetic process	18	94.7368	3.04503e-07
Cellular Component	GO:0005829~cytosol	18	94.7368	3.59849e-07
Molecular Function	GO:0005198~structural molecule activity	17	89.4737	3.66916e-07
Molecular Function	GO:0003676~nucleic acid binding	19	100	6.92459e-07
Molecular Function	GO:0044822~poly(A) RNA binding	16	84.2105	9.00961e-07
Biological Process	GO:0044267~cellular protein metabolic process	19	100	1.00175e-06
Biological Process	GO:0051234~establishment of localization	18	94.7368	1.94668e-06
Biological Process	GO:0006810~transport	18	94.7368	1.94668e-06
Biological Process	GO:0019538~protein metabolic process	19	100	3.14663e-06
Molecular Function	GO:1901363~heterocyclic compound binding	19	100	3.51204e-06
Molecular Function	GO:0097159~organic cyclic compound binding	19	100	3.51204e-06
Biological Process	GO:1901564~organonitrogen compound metabolic process	18	94.7368	5.12424e-06
Biological Process	GO:0044085~cellular component biogenesis	18	94.7368	1.01913e-05
Biological Process	GO:0032774~RNA biosynthetic process	18	94.7368	1.58487e-05
Biological Process	GO:0051179~localization	18	94.7368	2.43366e-05
Cellular Component	GO:0043232~intracellular non-membrane-bounded organelle	18	94.7368	6.21649e-05
Cellular Component	GO:0043228~non-membrane-bounded organelle	18	94.7368	6.21649e-05
Biological Process	GO:0034654~nucleobase-containing compound biosynthetic process	18	94.7368	8.21606e-05
Biological Process	GO:0018130~heterocycle biosynthetic process	18	94.7368	8.21606e-05
Biological Process	GO:0019438~aromatic compound biosynthetic process	18	94.7368	9.96783e-05
Biological Process	GO:0016070~RNA metabolic process	18	94.7368	9.96783e-05
Biological Process	GO:1901362~organic cyclic compound biosynthetic process	18	94.7368	0.000120622
Cellular Component	GO:0022625~cytosolic large ribosomal subunit	10	52.6316	0.000143673
Biological Process	GO:0034645~cellular macromolecule biosynthetic process	18	94.7368	0.000175324
Biological Process	GO:0009059~macromolecule biosynthetic process	18	94.7368	0.000175324
Cellular Component	GO:0032991~macromolecular complex	18	94.7368	0.000177832
Biological Process	GO:0090304~nucleic acid metabolic process	18	94.7368	0.000210608
Cellular Component	GO:0015934~large ribosomal subunit	10	52.6316	0.000277444
Cellular Component	GO:0044444~cytoplasmic part	19	100	0.00048212
Biological Process	GO:0044271~cellular nitrogen compound biosynthetic process	18	94.7368	0.000509009
Biological Process	GO:0010467~gene expression	18	94.7368	0.000603286
Biological Process	GO:0016043~cellular component organization	18	94.7368	0.000603286
Biological Process	GO:0044260~cellular macromolecule metabolic process	19	100	0.000766995
Biological Process	GO:0044249~cellular biosynthetic process	18	94.7368	0.000842181
Biological Process	GO:0009058~biosynthetic process	18	94.7368	0.000992021
Biological Process	GO:0071840~cellular component organization or biogenesis	18	94.7368	0.000992021
Biological Process	GO:1901576~organic substance biosynthetic process	18	94.7368	0.000992021
Biological Process	GO:0043170~macromolecule metabolic process	19	100	0.00145668
Cellular Component	GO:0044422~organelle part	19	100	0.00158126
Cellular Component	GO:0044446~intracellular organelle part	19	100	0.00158126
Biological Process	GO:0006139~nucleobase-containing compound metabolic process	18	94.7368	0.00160229
Cellular Component	GO:0070062~extracellular exosome	12	63.1579	0.00184293
Cellular Component	GO:0043230~extracellular organelle	12	63.1579	0.00184293
Cellular Component	GO:1903561~extracellular vesicle	12	63.1579	0.00184293
Biological Process	GO:0046483~heterocycle metabolic process	18	94.7368	0.00187277
Cellular Component	GO:0022627~cytosolic small ribosomal subunit	8	42.1053	0.00215268
Biological Process	GO:0006725~cellular aromatic compound metabolic process	18	94.7368	0.00218484
Biological Process	GO:1901360~organic cyclic compound metabolic process	18	94.7368	0.00254422
Cellular Component	GO:0015935~small ribosomal subunit	8	42.1053	0.00286686
Cellular Component	GO:0031982~vesicle	12	63.1579	0.00524003
Cellular Component	GO:0031988~membrane-bounded vesicle	12	63.1579	0.00524003
Biological Process	GO:0034641~cellular nitrogen compound metabolic process	18	94.7368	0.00703186
Cellular Component	GO:0044421~extracellular region part	12	63.1579	0.00716262
Biological Process	GO:0006807~nitrogen compound metabolic process	18	94.7368	0.00807601
Cellular Component	GO:0031974~membrane-enclosed lumen	14	73.6842	0.0088142
Cellular Component	GO:0070013~intracellular organelle lumen	14	73.6842	0.0088142
Cellular Component	GO:0043233~organelle lumen	14	73.6842	0.0088142
Biological Process	GO:0044238~primary metabolic process	19	100	0.0101299
Biological Process	GO:0044763~single-organism cellular process	19	100	0.0101299
Cellular Component	GO:0031981~nuclear lumen	13	68.4211	0.0151638
Biological Process	GO:0044699~single-organism process	19	100	0.0154066
Biological Process	GO:0044237~cellular metabolic process	19	100	0.0154066
Cellular Component	GO:0005576~extracellular region	12	63.1579	0.0166934
Biological Process	GO:0071704~organic substance metabolic process	19	100	0.0176797
Cellular Component	GO:0005737~cytoplasm	19	100	0.0177144
Cellular Component	GO:0044428~nuclear part	13	68.4211	0.0194189
Biological Process	GO:0008152~metabolic process	19	100	0.0265511
Cellular Component	GO:0031012~extracellular matrix	6	31.5789	0.0281616
