# Supplementary material for: RAB13 mRNA compartmentalisation spatially orients tissue morphogenesis
Source: EMBO J. 2020 Sep 18;39(21):e106003. doi: 10.15252/embj.2020106003 (PMC7604621; doi:10.15252/embj.2020106003)
Supplement: Supplementary file 4 — Table EV3 [file EMBJ-39-e106003-s004.xlsx]

## Sheet: Sheet1
Table EV3. Motif discovery in k-5 mRNA 3'UTRs and motif prbability matrix.
MOTIF= RAGRURGGARGAKVRSKWGAGSMVDGGAR
width = 29 sites = 25 E-value = 3.9e-015
3' UTR	Start	P-value	Site
KIF1c	3722	8.67e-13	GAGGUGGGAGGAUCGCUUGAGCCUGGGAG
KIF1c	2365	4.5e-11	GAGGCAGGAGGAUCAGUUGAGUCCAGGAG
KIF1c	2703	7.3e-11	AGGGUGGGAGCAUCACUUGAGGCCAGGAA
KIF1c	1570	2.8e-09	GAGGCAGGAGAAUGGCAUGAACCUGGGAG
KIF1c	2494	3.17e-09	GAGGUAGGAAGAUCACCUGAGCCCAUGGA
TRAK2	374	1.04e-08	AGGUUAGAAGGAUGGGAAGAGAAAAGGAG
RAB13	223	2.25e-08	GAGGUAGGAAGAGAGGGAGGAGGAAAGGA
KIF1c	3594	2.79e-08	GAGGCGGGAGGACUGUUUGAGCUCAGGAG
RAB13	155	7.77e-08	AGGAAAAAAAGGAAGAGAGAGGAAGGGAG
RAB13	45	1.26e-07	GACAACGGCAGAGGGAGUGAGCAGGGGAG
KIF1c	330	2.01e-07	AAGUGGGGGAAAGUGGGAGAGGACUGAGA
KIF1c	87	2.01e-07	GGGCAGGGAGGCCCAGGAGAUGAGAGAGA
RAB13	184	2.2e-07	AAGGGAGAGGAAUGAAUUGAGGAAGUGAA
RASSF3	732	4.1e-07	AAUAUGGGAACAGAGCCAGAGGCAGGAGC
KIF1c	168	4.1e-07	AAAGGAAGAGGGCACGGAGUUGCCAGGAG
NET1	1286	6.28e-07	AAGGGGGGAGGAGGAGUAAAAGCCCGAUU
KIF1c	1431	7.41e-07	GAGGCAGGUGGAUCACGAGGUCAGGAGAU
TRAK2	114	8.05e-07	AAUGUGAAAGGGGGAAUGGAGGAAUGGAA
KIF1c	282	1.41e-06	GGGGUGGGGGGCUGGGGUGCUGCGUAGCC
KIF1c	1106	1.52e-06	GGGAUGCGAGGGGAGGUAGAGGGACCGCC
RAB13	119	1.52e-06	GAAUGAGGAGAAAAAGGAGAAAAGGGAAA
NET1	1712	1.64e-06	AGGAUAGUAAGGGUAGUAGUGGCAAAGGA
RASSF3	1521	1.77e-06	GAGAACAGAGGGAAAGGUGUGCAGUGGUU
RASSF3	559	2.39e-06	AAGUUUGGAAGAAGGCAUGUGCGGUGGUG
TRAK2	721	4.89e-06	AAAAAAAACAACUGGGUAGAGGGUGGGAG
Position-specific probability matrix
A	C	G	U
0.48	0	0.52	0
0.72	0	0.28	0
0.12	0.04	0.76	0.08
0.28	0.04	0.52	0.16
0.2	0.16	0.2	0.44
0.48	0.08	0.4	0.04
0.2	0.04	0.76	0
0.2	0	0.76	0.04
0.76	0.08	0.12	0.04
0.36	0	0.64	0
0.2	0.08	0.72	0
0.64	0.12	0.24	0
0.16	0.12	0.32	0.4
0.28	0.24	0.36	0.12
0.44	0.04	0.52	0
0.16	0.28	0.52	0.04
0.12	0.08	0.4	0.4
0.52	0	0.04	0.44
0.04	0	0.96	0
0.72	0.04	0.08	0.16
0.16	0	0.68	0.16
0.08	0.32	0.56	0.04
0.4	0.4	0.16	0.04
0.32	0.28	0.28	0.12
0.36	0.08	0.36	0.2
0.16	0.04	0.72	0.08
0.2	0	0.8	0
0.56	0.08	0.24	0.12
0.36	0.12	0.4	0.12
