# Supplementary material for: RAB13 mRNA compartmentalisation spatially orients tissue morphogenesis
Source: EMBO J. 2020 Sep 18;39(21):e106003. doi: 10.15252/embj.2020106003 (PMC7604621; doi:10.15252/embj.2020106003)
Supplement: Supplementary file 5 — Table EV4 [file EMBJ-39-e106003-s005.xlsx]

## Sheet: Sheet1
Table EV4. Oligonucleotide sequences related to Methods.
CRISPr/Cas9
Name	Sequences (5’ – 3’)
gRNA 5’ rab13 3’ UTR	taatacgactcactataGGAGCCTGTCCTCTGGAAAAgttttagagctagaa
gRNA 3’ rab13 3’ UTR	taatacgactcactataGGGGATGGATGCAAGAGTTAgttttagagctagaa
gRNA Tail	AAAAGCACCGACTCGGTGCCACTTTTTCAAGTTGATAACGGACTAGCCTTATTTTAACTTGCTATttctagctctaaaac
5’ crRNA RAB13 3’ UTR	AAATAGCAGAGGGGCTTGGA
3’ crRNA RAB13 3’ UTR	TCAGGCTTCAGACCTTACCT
Genotyping
Name	Sequences (5’ – 3’)
rab13 3’ UTR F	AATTTTGCTGTGACGAGCCA
rab13 3’ UTR R	TGGACCAAATGCACACACAA
RAB13 3’ UTR F	CTGAGGACCCTTTCTTGCCT
RAB13 3’ UTR R	TTGTGCAAATGGTGGCCTTT
qPCR
Name	Sequences (5’ – 3’)
rab13 F	GCATACTACAGAGGGGCCAT
rab13 R	CATTCGACTTACACCCGCTG
gapdh F	GTGGAGTCTACTGGTGTCTTC
gapdh R	GTGCAGGAGGCATTGCTTACA
Cloning
Name	Sequences (5’ – 3’)
NheI rab13 3’ UTR F	GGAAGCTAGCGCGAACCATTTTCCAGAGG
BamHI rab13 3’ UTR R	GGAAGGATCCTTTAACATTTTCTAATTTATTC
attB3 MCP-GFPnls F	ggggacaactttgtataataaagttgGCCACCATGGGCTACCCCTACG
attB2 MCP-GFPnls R	ggggaccactttgtacaagaaagctgggtTTATACCTTTCTCTTCTTTTTTGG
attB3 Lyn-mCherry F	ggggacaactttgtataataaagttgGCCACCATGGGCTGCATCAAG
attB2 rab13 3’ UTR R	ggggaccactttgtacaagaaagctgggtTGGCCGTATCTTCGCAGATC
multiple cloning site F	GATCTATCGATGGTACCGCTAGCGATATCCTCGAGA
multiple cloning site R	TAGTCTCGAGGATATCGCTAGCGGTACCATCGATA
NotI HBB F	GGAAGCGGCCGCACATTTGCTTCTGACACAACTG
BglII HBB R	GGAAAGATCTCCCAGTTTAGTAGTTGGAC
XbaI 1nt RAB13 3’ UTR F	GGAATCTAGAGGACCCTTTCTTGCCTCCCCA
XbaI 90nt RAB13 3’ UTR F	GGAATCTAGATGGAGGGTCACATAGGTA
XbaI 196nt RAB13 3’ UTR F	GGAATCTAGATGAATTGAGGAAGTGAAAGAAGGC
XbaI 283nt RAB13 3’ UTR F	GGAATCTAGATGGGTTTTCAGGGCAAAC
XhoI 89nt RAB13 3’ UTR R	GGAACTCGAGAGCCCCTCTGCTATTTCTCC
XhoI 195nt RAB13 3’ UTR R	GGAACTCGAGTTCCTCTCCCTTCTCCCTTC
XhoI 282nt RAB13 3’ UTR R	GGAACTCGAGGGTAAGGTCTGAAGCCTGAG
XhoI 482nt RAB13 3’ UTR R	GGAACTCGAGCTGACAATAATCCAAGTTACCC
del90-282nt RAB13 3’ UTR F	GGGAGAAATAGCAGAGGGGCTTGGGTTTTCAGG
del90-282nt RAB13 3’ UTR R	CTGAAAACCCAAGCCCCTCTGCTATTTCTCCC
del89-138nt RAB13 3’ UTR F	GAGAAATAGCAGAGGGGCAAAGGGAAAAGCAGAAAG
del89-138nt RAB13 3’ UTR R	CTTTCTGCTTTTCCCTTTGCCCCTCTGCTATTTCTC
del138-185nt RAB13 3’ UTR F	GAATGAGGAGAAAAAGGAGGGGAGAGGAATGAATTGAG
del138-185nt RAB13 3’ UTR R	CTCAATTCATTCCTCTCCCCTCCTTTTTCTCCTCATTC
del186-233nt RAB13 3’ UTR F	GAGAGAGGAAGGGAGAAAGAGGGAGGAGGAAA
del186-233nt RAB13 3’ UTR R	TTTCCTCCTCCCTCTTTCTCCCTTCCTCTCTC
del234-282nt RAB13 3’ UTR F	GCAAGGAGGTAGGAAGTGGGTTTTCAGGGCAA
del234-282nt RAB13 3’ UTR R	TTGCCCTGAAAACCCACTTCCTACCTCCTTGC
NheI 1nt RASSF3 3'UTR F	GGAAGCTAGCAGCGGGGCTCCCTGCCC
XhoI 2655nt RASSF3 3'UTR R	GGAACTCGAGAACTAATAACTTCAATTTTT
XhoI 1343nt RASSF3 3'UTR R	GGAACTCGAGACTCACAGTCAAGTTGCCCT
NheI 1323nt RASSF3 3'UTR F	GGAAGCTAGCAGGAGGGCCCCCAAGAAAGG
NheI 1nt NET1 3'UTR F	GGAAGCTAGCGAGAAGGCTCTGTGTGTTAAC
ApaI 2063nt NET1 3'UTR R	GGAAGGGCCCTATTTCTGAAGAACATTCATTT
NheI 1nt KIF1C 3'UTR F	GGAAGCTAGCGTCCCACATCCTGGGCAGA
XhoI 572nt KIF1C 3'UTR R	GGAACTCGAGACCCAAAACAAACAGGCCAC
NheI 551nt KIF1C 3'UTR F	GGAAGCTAGCCTTGTGGCCTGTTTGTTTTGG
XhoI 1040nt KIF1C 3'UTR R	GGAACTCGAGAAACATGAAAGCAGGGGAGG
NheI 1nt TRAK2 3'UTR F	GGAAGCTAGCGGTTCAGCAGTTAACTGACC
XhoI 3336nt TRAK2 3'UTR R	GGAACTCGAGTGAAAATTCAAGCTACTCATG
del114-142 TRAK2 R	GGGCTCATCCCAATTTTATCACAACCCTTGTGCAACAT
del114-142 TRAK2 F	ATGTTGCACAAGGGTTGTGATAAAATTGGGATGAGCCC
Notes: Bold lowercase - T7 promoter; underlined lower case - tail-annealing sequence; underlined uppercase - restriction site; lowercase - Gateway attB site.
