# Supplementary material for: RAB13 mRNA compartmentalisation spatially orients tissue morphogenesis
Source: EMBO J. 2020 Sep 18;39(21):e106003. doi: 10.15252/embj.2020106003 (PMC7604621; doi:10.15252/embj.2020106003)
Supplement: Supplementary file 6 — Table EV5 [file EMBJ-39-e106003-s006.xlsx]

## Sheet: Sheet1
Table EV5. List of smFISH probes.
mRNA	Probe sequence (5' - 3')		mRNA	Probe sequence (5' - 3')		mRNA	Probe sequence (5' - 3')		mRNA	Probe sequence (5' - 3')		mRNA	Probe sequence (5' - 3')		mRNA	Probe sequence (5' - 3')		mRNA	Probe sequence (5' - 3')		mRNA	Probe sequence (5' - 3')		mRNA	Probe sequence (5' - 3')		mRNA	Probe sequence (5' - 3')		mRNA	Probe sequence (5' - 3')		mRNA	Probe sequence (5' - 3')		mRNA	Probe sequence (5' - 3')		mRNA	Probe sequence (5' - 3')
ACTB	gctcgagccataaaaggcaa		CTGF	cggggaagagttgttgtgtg		CYR61	acgaagacgccaacaagctg		DRAP1	tagtgccctcctcttgaa		EDN1	catacggaacaacgtgctcg		kdr	agcgcataagatgtctttgc		KIF1C	tcttctatcacctactcgg		NET1	gccgagtcagaaccaaga		PPDPF	cacttatatgcgcggggg		RAB13	caggccaggaagaagttttc		rab13	ttggcacacgatatgctgaa		RASSF3	ggtgaagaagaagtcctcgg		TRAK2	cacacaattggggaagccaa		SLC9A3R2	tgcaggtggaagccgtag
ACTB	cgatatcatcatccatggtg		CTGF	ggagccgaagtgacagaata		CYR61	agaagggtgacgactaaggc		DRAP1	ttaagacgccgctcgcag		EDN1	caaggctctcttggacctag		kdr	gttgaaggtgaggaggatgt		KIF1C	ttggtttgctcctggcaac		NET1	ccgttcgttccgtgtgac		PPDPF	gagaagaccgcgggaagc		RAB13	tggacggttggcaaacagag		rab13	tgctgaggaaaaccgctatc		RASSF3	ttcaacttgtctgtgactgc		TRAK2	ctttggacagtcatgactgg		SLC9A3R2	cacgcgccggatgaactg
ACTB	cacgatggaggggaagacgg		CTGF	tacaccgtaccaccgaagat		CYR61	ctgactgagctctgcagatc		DRAP1	ttcttgctcggcatctcg		EDN1	gcctttgtgggaagtaaatt		kdr	ggtacaaacctgagctctat		KIF1C	cttcctatctctctcttca		NET1	gccggtaaacctggtaag		PPDPF	cacgatcacgggtggcgg		RAB13	cagcaacttgaagaggtggt		rab13	ccaaaagctgacgtcgatgg		RASSF3	cccatttgaattcaaggtca		TRAK2	gcactctcatgtgattatca		SLC9A3R2	cacgttgacgccgttgac
ACTB	acataggaatccttctgacc		CTGF	tacttgcagctgctctggaa		CYR61	gttatattcacagggtctgc		DRAP1	aaccgcgcgttgtacttc		EDN1	gcatctattttcacggtctg		kdr	gtgatgttcaaggttggagg		KIF1C	cagcgtttgtgggacacac		NET1	ctcttggactgggattgg		PPDPF	ctggctggtgggatctgg		RAB13	atgatcagacaagtcttgcc		rab13	agagtttttttttctcccta		RASSF3	cagagttccatctgtacttt		TRAK2	gtcaaatgacatccgtagca		SLC9A3R2	cttgatcctttgcaccac
ACTB	ggtacttcagggtgaggatg		CTGF	tgggcagacgaacgtccatg		CYR61	acagttgggctggaaacttt		DRAP1	ccgtctgcatgatcttct		EDN1	tgtctttttggctagcacat		kdr	ccactacagtcggatatagt		KIF1C	gtcaaacactggctacgca		NET1	tgcaggtcttctaggact		PPDPF	atggccgccatgctttag		RAB13	gttgttgaagttgtcctctg		rab13	gctttcagtattcatccata		RASSF3	tggagaagtctgtggaggtt		TRAK2	aaatggatttggtcacatgg		SLC9A3R2	caccagcagccgagtctg
ACTB	cagattttctccatgtcgtc		CTGF	caaacgtgtcttccagtcgg		CYR61	ccatcaatacatgtgcactg		DRAP1	caccttcccaatctcttc		EDN1	ttcttttcctgcttggcaaa		kdr	cagagtgctgcagaatagtc		KIF1C	acttatgatcctaccatgc		NET1	ccattctcacatctccat		PPDPF	cggtagtagtcgtgggtg		RAB13	ttccgatggtggagatgtaa		rab13	tagttttcgctcctgtatga		RASSF3	tgggagagagttttccagaa		TRAK2	ggaaatccatcaagccattc		SLC9A3R2	gagctcctcatctgtctc
ACTB	acacgcagctcattgtagaa		CTGF	gctctaatcatagttgggtc		CYR61	agttggggagagatagttct		DRAP1	gatgatgacaggcaccgc		EDN1	ttctccataatgtcttcagc		kdr	tggctacagctttggaaagt		KIF1C	ccaaatatagcaggaggcc		NET1	agctcctcgaaaggagcc		PPDPF	gctgttgctggaagtgga		RAB13	ccacagtgcggatcttgaaa		rab13	cagtttgtttcattgcggat		RASSF3	tgtattcatacagccattgc		TRAK2	gctttggtatgaatcagagt		SLC9A3R2	ctcggtacaggtcagctg
ACTB	acatgatctgggtcatcttc		CTGF	gaggcgttgtcattggtaac		CYR61	gtaactttgaccagccgagg		DRAP1	taggaagagctcgagcgc		EDN1	atacactttttcccaagctt		kdr	ctcttatagaagcagcggta		KIF1C	cagccaaaccagtcaggtc		NET1	gctttctctgagttactg		PPDPF	cactcggtactgctgcag		RAB13	ccagacttgtagtttgatct		rab13	cccagaacgctttaaaacgc		RASSF3	tgtttgtgctgctgatatga		TRAK2	ctttcttgctttggttgaga		SLC9A3R2	cttcggagctgtggctgc
ACTB	ggatagcacagcctggatag		CTGF	ttaatgttctcttccaggtc		CYR61	atactatcctcgtcacagac		DRAP1	gccttcttcaacagcgac		EDN1	tccgacctggtttgtcttag		kdr	tcggacaaatggtgtacggt		KIF1C	tattaaagggcccacatcc		NET1	gaggggtcatggaagcga		PPDPF	ggggtggggaatggcttc		RAB13	attgtcttgaaccgctcttg		rab13	ctctgtccgaaaggatgaga		RASSF3	gctctcagtcacgagaaact		TRAK2	attctgggattgactcatgc		SLC9A3R2	actgacatccttcttgcc
ACTB	catcacgatgccagtggtac		CTGF	agtacggatgcactttttgc		CYR61	cacctcggaggcatcgaatc		DRAP1	gttccgcgactgggtcac		EDN1	tgatttgacgctgtttctca		kdr	acagacaccagacagggaat		KIF1C	aagctccctgtttgctatc		NET1	gagtgtgagactgggctg		PPDPF	ggtcagccttggggagac		RAB13	tccacggtagtaggcagtag		rab13	ggaaaactttcgccggtgaa		RASSF3	ccctgtgacaacgcttataa		TRAK2	ttcacctgttggtgatgtaa		SLC9A3R2	ctttcgcaggtggcagag
ACTB	tcgtagatgggcacagtgtg		CTGF	tgcagccagaaagctcaaac		CYR61	attcattgtttctcgtcaac		DRAP1	gatgtggtcatggtcttc		EDN1	ctttcagcttgggatcatga		kdr	gtggacagttcttttactgg		KIF1C	aaagatcgggctgcgcacc		NET1	gtggaacacgtcattggc		PPDPF	aagctggcccaccaatga		RAB13	atactaggataatgcccatg		rab13	atgtccttcatgagtttctt		RASSF3	taccaaacgcaggtagagtg		TRAK2	gagtctctgtgattgctatt		SLC9A3R2	tgaacccatagccctgag
ACTB	tcttcatgaggtagtcagtc		CTGF	tagctcggtatgtcttcatg		CYR61	ctgccttttccaactgcaat		DRAP1	cgatgcactgcttcaggt		EDN1	tcacataacgctctctggag		kdr	acgactgggcaagatgaagc		KIF1C	cttctgtgctttgtccata		NET1	cagttgaaccactgctgc		PPDPF	agggtggacttcccgaaa		RAB13	gatttctcatccgtgatgtc		rab13	ttaaaatccttccgtgtggt		RASSF3	actaagtgtgtctgttctgg		TRAK2	cattggagcagacatcagtg		SLC9A3R2	ccgggacttgtcactatg
ACTB	taatgtcacgcacgatttcc		CTGF	tcggtacatactccacagaa		CYR61	aaaaacagggagccgcttca		DRAP1	gtcaaactgctgctccag		EDN1	gaaggtctgtcaccaatgtg		kdr	gtttcgaatagtggtttggc		KIF1C	aagcattgacaggctggcg		NET1	cgactggaagggggcaat		PPDPF	caacaccgtggccatgaa		RAB13	ccagttctgaatattctcga		rab13	tctttcacagatacgagcgg		RASSF3	ctccaatttcatgttcacga		TRAK2	agctcaacttcagggagatc		SLC9A3R2	cagagcggatgtactggc
ACTB	atctcttgctcgaagtccag		CTGF	tcagggcacttgaactccac		CYR61	ttgtataggatgcgaggctc		DRAP1	gccaccaggtccttcaag		EDN1	gaggctatggcttcagacag		kdr	agccacaatgtaaggtgagg		KIF1C	atctgtcagcaacagccag		NET1	tgcagctcaggtggactg		PPDPF	gaggttccgagtgctctg		RAB13	cattctccttgatgcttttc		rab13	aaatacttctccgctgtttt		RASSF3	tagttctggaaggctgaagg		TRAK2	gtagttgttcttctagcaga		SLC9A3R2	gttcacctcaatgagccg
ACTB	cagggaggagctggaagcag		CTGF	atgttcttcttcatgacctc		CYR61	acatttctggccttgtaaag		DRAP1	cctgcatgtcgggaacag		EDN1	agggtggagagtgcagagtc		kdr	gttgagtatgagtctctctc		KIF1C	gtaccccacaaatccttct		NET1	tcacactcttcgtgcagc		PPDPF	cggtcatgctgctggagg		RAB13	ctccatgtcacatttgttcc		rab13	tttcgactgggtgtttaagc		RASSF3	ttgtccaagatgcgcaagaa		TRAK2	agtgtctacttttagcctat		SLC9A3R2	cagtccctccacattctg
ACTB	tcattgccaatggtgatgac		CTGF	aggcacaggtcttgatgaac		CYR61	accatgaagttgtttgaaca		DRAP1	catccatgtggttgtctt		EDN1	tcaggaaccagcagaggatg		kdr	tcgattccaacattgagctc		KIF1C	gacttaaagcagaactcct		NET1	tgagtttcctcgcagagg		PPDPF	tggctgtgctggactgac		RAB13	aaatcggattccatgctctc		rab13	aggaagtcgtacttctttgc		RASSF3	ctttaatcaggcttccacac		TRAK2	agtccagtcttgattttcat		SLC9A3R2	cttgatgctggccaccac
ACTB	gaaggtagtttcgtggatgc		CTGF	tctccgggacagttgtaatg		CYR61	ccacaggtctttgagcactg		DRAP1	tgtccttgcttttcgttc		EDN1	tgttttgaacgaggacgctg		kdr	acacttctcttctcatgagg		KIF1C	gcttgggagacctttcaag		NET1	gaaactgtggatgccctc		PPDPF	ctcaggtcaggacggggg		RAB13	ctggatttagcactagtttc		rab13	gctatcgccgataagcaata		RASSF3	ttgctgctgttttgtacatc		TRAK2	aacggaaagtctcttcagca		SLC9A3R2	ttcatctgtctcggggtc
ACTB	cgtcacacttcatgatggag		CTGF	gtacatcttcctgtagtaca		CYR61	aactcgtgtggagataccag		DRAP1	cgagtctgtcccggacag		EDN1	aactccttaacctttcttgg		kdr	caatgagttccacagctttt		KIF1C	aggtaagcgcagtatgctt		NET1	gcgttttcatcaacttct		PPDPF	cctggggctggtggtaac		RAB13	aaaagcctcatccacattca		rab13	tcaaacatgtcttgccaaca		RASSF3	gatagaaaggcgaagaccct		TRAK2	ctgtctgtgcctagaatcat		SLC9A3R2	acccgaagccgcttgaag
ACTB	tacaggtctttgcggatgtc		CTGF	taatgtctctcactctctgg		CYR61	ggcactcagggttgtcattg		DRAP1	ctcagattcatcctcctg		EDN1	catccccagatgaaagaaga		kdr	aagtcacattctccacagtg		KIF1C	gcaggtaacacaaccagga		NET1	atgccagagccacatctg		PPDPF	gctctggtggactagcgc		RAB13	ctcctgacttgagcaagatg		rab13	aattgtcctctgcgaaacgg		RASSF3	gaccaggtttggggaacaaa		TRAK2	gtaagttttggtcatctgct		SLC9A3R2	aggaccttccacgtgctc
ACTB	caatgccagggtacatggtg		CTGF	attgggtgggaatcttttcc		CYR61	aatccgggtttctttcacaa		DRAP1	cttccccatcagtatctg		EDN1	aggaccttcgtcagaaactc		kdr	ctgcatctgaccactagaag		KIF1C	aacaatgatgtagcctgcc		NET1	agctcttgctgtcctctg		PPDPF	tgcagccgcctagtttac		RAB13	agttttcaggtcagtactgg		rab13	accgatggttgagatgtacg		RASSF3	ttacatgggacgctaaggtg		TRAK2	ggagatgtgtaaccatgtcg		SLC9A3R2	attggtgacgggtgacgg
ACTB	atcttcattgtgctgggtgc		CTGF	gtttgacatggcacaatgtt		CYR61	gtacactggctgtccacaag		DRAP1	tgggggttgtgatgtctc		EDN1	gcctgagtcagacacaaaca		kdr	agactatgagggatgcttgg		KIF1C	gcctcaagccagaacatta		NET1	ctgtgtctggtgtgtctt		PPDPF	tgatgcgaaggtctgctt		RAB13	acttgttggtgttcttcttg		rab13	cacctcaatagtcttcactt		RASSF3	gtgctgaacaacaagcttgc		TRAK2	cagatcacgatccctctctg		SLC9A3R2	acgagcacgcagagccac
ACTB	ctcaggaggagcaatgatct		CTGF	gtctggggttgatagactat		CYR61	catttcttgccctttttcag		DRAP1	gaaagtgggcagaggggt		EDN1	ttctccctgaaatgtgccag		kdr	tctgccacaattgatcactg		KIF1C	tggcatagtcaagggctcg		NET1	tccctcgctcttcggatg		PPDPF	ggtttttggtgtctgctg		RAB13	aggcaagaaagggtcctcag		rab13	ttgcagcttcactttctttc		RASSF3	cttgccaagaggtaacactg		TRAK2	tgtccaattcgagcagcgag		SLC9A3R2	aaccaggcaggtcacttc
ACTB	cgatccacacggagtacttg		CTGF	ccactgtcaagtcttaacat		CYR61	cgggggatttcttggtcttg		DRAP1	gaagggcaggaagggtgt		EDN1	atctttgtgtggactttgga		kdr	gacgatcagctgatcattct		KIF1C	acctgcaaaatcctggcaa		NET1	tgccaccagaaagggctt		PPDPF	tagagagcggggctctca		RAB13	tacctatgtgaccctccaag		rab13	gcagtggtgatggtcttaaa		RASSF3	cctttcgattcacatggata		TRAK2	acatggttccgctttaagag		SLC9A3R2	atcctcagtgtccttgtc
ACTB	tcatactcctgcttgctgat		CTGF	ggtgctgtgtactaatgtag		CYR61	tccagcgtaagtaaacctga		DRAP1	gggggcaaaggcagagta		EDN1	caatttgtgcattccttaga		kdr	tctgtagaacttcatcctgt		KIF1C	gcagtgctgtagtacaatc		NET1	caccaaagtctctttccg		PPDPF	aagctagcgagtgctggg		RAB13	aacccaggtaaggtctgaag		rab13	catacacgagaatgatgccc		RASSF3	aattcctcagagttcctaga		TRAK2	ggattcgttctgctcagata		SLC9A3R2	ggaagggatcttgcttcc
ACTB	atttgcggtggacgatggag		CTGF	cactgctcctaaagccacac		CYR61	cggtatttcttcacactcaa		DRAP1	catcaggtgctgaggggc		EDN1	gtttgtcttttgagtgtgtt		kdr	tctttctctgttactccata		KIF1C	ccagagtctggcaagccaa		NET1	aacacacagagccttctc		PPDPF	cacagttccaggtgtcag		RAB13	tttacatttatgtttgccct		rab13	ctcttcatccagttctgaat		RASSF3	actgaaaagccaagtcacct		TRAK2	tcaaaggcttgtcccaattg		SLC9A3R2	cgtggggctcaggtggag
ACTB	aagtcatagtccgcctagaa		CTGF	gatactaacctttctgctgg		CYR61	cgcaggaaccgcagtacttg		DRAP1	gtaatcttcttcgtcctc		EDN1	atatcctgatttatggtagt		kdr	accacgagctgaaatgttct		KIF1C	aagcagtagctcagagctt		NET1	gtaaccctatgatgctcc		PPDPF	ttttccgcttggtgccag		RAB13	ggaccctaaaacctgatcta		rab13	cgctgatgcattttctttga		RASSF3	aatgggtttaacacctccac		TRAK2	atgctgcagctgattaactt		SLC9A3R2	ctcgagccttctccttgg
ACTB	gtcaagaaagggtgtaacgc		CTGF	agcaggcatattactcgtat		CYR61	atcttcacagtcctggtcag		DRAP1	ggcagaaggcgctaggag		EDN1	tgggaaatacttctgccaga		kdr	cacatccttctcaaagatcc		KIF1C	ctatggttttggctggaga		NET1	taccaggcttaccatgtt		PPDPF	tactggctgcttggagtt		RAB13	gagcaaattccctagtgtag		rab13	gttacccagtaacattcgac		RASSF3	atattctacccaccaggaaa		TRAK2	actcatctttcttgcatagc		SLC9A3R2	gcgcttgttgactcgcat
ACTB	ttttctgcgcaagttaggtt		CTGF	tccttctcaattacacttca		CYR61	gaaaatgtctccccatcttc		DRAP1	aaaggggctatggtctgg		EDN1	ctacgaggctaggatttagt		kdr	atgtggacatcacgatccaa		KIF1C	aacctaatcgttccttcgc		NET1	agccatgatgaatccaga		PPDPF	caggcacacaccatcggg		RAB13	agaccatgacaagtgacaga		rab13	agtctcttttgagactttcc		RASSF3	gggcagaattaaagggtcgg		TRAK2	cttcagaagcaatggagacg		SLC9A3R2	tgttccagtccatctgtg
ACTB	cattgtgaactttgggggat		CTGF	ggtcagtgagcacgctaaaa		CYR61	ctggatcatcatgacgttct		DRAP1	cccccagagcaactaaaa		EDN1	tgctgacacattagaccaga		kdr	atcctcgtatctgattttgg		KIF1C	aaaggcaggagcatcaggg		NET1	actggcagaattccagca		PPDPF	gaacctcgggccacacag		RAB13	tgcaaatggtggcctttaat		rab13	tcgaataccatgttcctttg		RASSF3	aatagccctgttctctatta		TRAK2	cagctggaatcagtttcact		SLC9A3R2	ggctcagaagttgctgaa
ACTB	gtgcaatcaaagtcctcggc		CTGF	gagaatgcacatcctagctg		CYR61	cagttgtagttgcatttgca		DRAP1	acagctctaccttctctc		EDN1	tcagagctagtagattacca		kdr	tttcctgtgttgtttgacat		KIF1C	ggcagtcagaggtgtcaaa		NET1	aggttttgggtgccaatg								rab13	cgatttggcactagtctcaa		RASSF3	tggtaggattgggtctttat		TRAK2	tcattgaaccgaagaggtgt		SLC9A3R2	tcccgagacaggcaggaa
ACTB	cctgtaacaacgcatctcat		CTGF	ttgactcagtctcttgatgg		CYR61	agggaaacgctgcttcattg		DRAP1	cagacactgagattccct		EDN1	gacagggaatctcctgattt		kdr	catcaacagatgtctggctg		KIF1C	ctgtcaacaggtctgtgaa		NET1	ctccagacatacattcca								rab13	cggcttcttatttgacttca		RASSF3	ttctattgcacatgcatctc		TRAK2	gcaacccttgagataagcta		SLC9A3R2	cggcagagcagcaaaggc
ACTB	cttttaggatggcaagggac		CTGF	gctgttctgacttaaggaac		CYR61	atgtcattgaacagcctgta		DRAP1			EDN1	tcataaacaaccctatacca		kdr	tgctttctggatcttcagag		KIF1C	tacattccagatcttgagt		NET1	tggtttgttttccaagga								rab13	tctgtgctggtaagtttgac		RASSF3	gaggttatttagcctgtttt		TRAK2	ttttcttgcagcatttccaa		SLC9A3R2	catgtgtggagctggaga
ACTB	tctccttagagagaagtggg		CTGF	tcagaatgtcagagctgagt		CYR61	aaacccaggtagcatttagt					EDN1	atccaacctctttcattagc		kdr	atcttattggtagcgatgca		KIF1C	cactgttgccaaaccatcc		NET1	taaaaacctcctcaggct								rab13	gacatttggaggaggacttt		RASSF3	ccctctgttctcagattaaa		TRAK2	catattctcttcttccagtt		SLC9A3R2	ctgggaagtcccagggac
ACTB	gtggacttgggagaggactg		CTGF	ttcctgaacagtgtcattcg		CYR61	cttctcccttgtttgtctag					EDN1	cctgcccaaacagatattta		kdr	gaggacgcttaggttgagaa		KIF1C	tctatcattttcttgctca		NET1	ggcttggtttcacttggt								rab13	tctggaaaatggttcgccta		RASSF3	aatccattaggtgtcaccaa		TRAK2	gacaagccttggatcgaaga		SLC9A3R2	tcctacggccacatcagg
ACTB	aaagcaatgctatcacctcc		CTGF	tccagtctaatcgacaggat		CYR61	ctccatgattctgattctga								kdr	ttataacatcctgtccttca		KIF1C	gcattctcggtaacactca		NET1	ccctgaaatgctacactt								rab13	aagtgtgtgcaatgaagcct		RASSF3	ctgaagcaccttggaatttc		TRAK2	aggtaacagtttctgtcttt		SLC9A3R2	gagcagggtgtggcctag
ACTB	catacatctcaagttggggg		CTGF	tacaggcaaattcacttgcc		CYR61	ctttctacaatgagtcccat								kdr	accagcgcaagttatagtac		KIF1C	ttttctcatctcaaacccc		NET1	agccatttcatgggtctt								rab13	accatctggcattaacactg		RASSF3	aaaggcacagttcacttggg		TRAK2	agctgttgttccttttcttc		SLC9A3R2	cacaggcgcacagggtag
ACTB	actcccagggagaccaaaag		CTGF	ggtgttcagaaattgaggct		CYR61	tcctcaagaatgagcaaggc								kdr	gatcatggttggctacattt		KIF1C	tctaagtaaagtttgccca		NET1	ccctcttgcatttcagac								rab13	cctctcatgttcacttagta		RASSF3	cagaagagccaccaagagac		TRAK2	ttctttaacacagtcgctga		SLC9A3R2	cggaatgaggggcctgtc
ACTB	gtctcaagtcagtgtacagg		CTGF	acaagctttacattctacct		CYR61	cttggcagtttcgaaatacc								kdr	ggtgtaagtgtgacagtgtg		KIF1C	cttgatggcctagaggggt		NET1	ccccctttcaaagatgat								rab13	gtgccatcattccttataaa		RASSF3	ttaagtctgcctccaacaag		TRAK2	tctgagcatttgtttcacga		SLC9A3R2	ctcacacacctacgttcc
ACTB	ggtgtgcacttttattcaac		CTGF	gtatccatttcatgctttga		CYR61	cttttacgactgtagaaccc								kdr	acatctcaagagctctgagt		KIF1C	gaggtgatggtgatgtctg		NET1	atcgggcttttactcctc								rab13	gtaccctgattgatttttca		RASSF3	gtaaattgtgtggcacagca		TRAK2	gaatcagctcatcactcttc		SLC9A3R2	caacagggtgtccacggg
			CTGF	ttgacggactgtcattctat		CYR61	agctttaaactgtccaacta								kdr	cggacacttcacacactaga		KIF1C	aaggccccatggattctaa		NET1	ttatcatttccactggcc								rab13	ttgattttcctccaactaca		RASSF3	gaaggcattccctgaacaat		TRAK2	agaggaaagctcttcttggt		SLC9A3R2	ccgggagggaagtgcaaa
			CTGF	tcccctttgcaaacaatctg		CYR61	ccttcaggaagggatggaat								kdr	tcagaattacacctgaaccc														rab13	ctgtttttgttgtgtagtgc		RASSF3	atactcaaatccaggccata		TRAK2	aggtctacaatctgtgacaa		SLC9A3R2	tcgatcggtggtcggttc
			CTGF	ctagaaatcagcctgccaag		CYR61	acagacactcatggagtgtc								kdr	tctggatggtcaagacacga														rab13	gcaaaaccaacactgtagcc		RASSF3	ccatcagctactactttagg		TRAK2	atgttctttaagtttgtgct		SLC9A3R2	ttacgaggcaacagcggt
			CTGF	aagtgaggctaccacatttc		CYR61	tttagagtgcagatagctgc								kdr	ctggttgcatgctgtacaaa														rab13	cctaaagttgcctttcagat		RASSF3	gatgaggatgcctattcaga		TRAK2	catctttggaagcttgcagg		SLC9A3R2	agagcgcgcatgcgctat
			CTGF	ataaaggccatttgttcatt		CYR61	aacacctgatttctgtttgc								kdr	taggcatgatcagctcaaca														rab13	ctgattggctgacatactgg		RASSF3	cacatgacagtaagcgaggt		TRAK2	ctgtcttgtaactcgtgcag		SLC9A3R2	aggcagggcctgtttatc
			CTGF	gctatatagagtcactcagt		CYR61	taccgaatggcatacactca								kdr	gaggaacatggcaatgacca														rab13	agtcacctttaatagcagcg		RASSF3	accagtgtttgggaaaggac		TRAK2	aacattcctagacactccat
			CTGF	actgtccgaaaaacagtcat		CYR61	gacttttctctactgaaggt								kdr	ctgttgcggatgacgaagac														rab13	catccatcctcatttttgaa		RASSF3	aataccaccccttcatttaa		TRAK2	gggccagatctactacgaag
															kdr	aattgacaggtagccagttt														rab13	tactttctcacaccactcat		RASSF3	tgccatttaaaatgctctcc		TRAK2	cccagtaaaagctccatatg
															kdr	ccattggcatatcatctgag														rab13	tcctcattaataatccacca					TRAK2	caatctcagctgccaaagat
