# Supplementary material for: RAB13 mRNA compartmentalisation spatially orients tissue morphogenesis
Source: EMBO J. 2020 Sep 18;39(21):e106003. doi: 10.15252/embj.2020106003 (PMC7604621; doi:10.15252/embj.2020106003)
Supplement: Supplementary file 7 — Movie EV1 [file EMBJ-39-e106003-s007.zip]

Archive with 5 entries (4 files):
- 106003_Extended View Movies EV1/
- 106003_Extended View Movies EV1/106003_Extended View Movie EV1 Legend.docx
- __MACOSX/106003_Extended View Movies EV1/._106003_Extended View Movie EV1 Legend.docx
- 106003_Extended View Movies EV1/106003_MovieEV1.avi
- __MACOSX/106003_Extended View Movies EV1/._106003_MovieEV1.avi
